# Supplementary material for: Visual impairment in pseudoexfoliation from four tertiary centres in India
Source: PLoS One. 2020 May 29;15(5):e0233268. doi: 10.1371/journal.pone.0233268 (PMC7259498; doi:10.1371/journal.pone.0233268)
Supplement: S1 Data — (XLS) [file pone.0233268.s005.xls]

## Sheet: Stats
Eye	MR ..	Age	Sex	Referred /Primary	Pupil diln	IOPO	Refraction	BCVA0
1	P833572	56	M	P	7	18	0	20/25
2	P833572	56	M	P	7	18	0	20/25
1	P879919	65	F	P	5	20	0.75	20/80
2	P879919	65	F	P	8	15	-2	20/40p
1	P560159	60	M	P	8	21	0	20/30
2	P560159	60	M	P	8	20	0	20/30
1	P887440	74	M	P	7	12	0	20/50
2	P887440	74	M	P	7	12	-1	20/50
1	P887494	85	F	P		30	0	20/80
2	P887494	85	F	P		20	-1	20/30p
1	P887801	65	F	P	6	17	0	20/40
2	P887801	65	F	P	8	17	1.25	20/30
1	P888071	73	M	P	8	22	0.5	20/20p
2	P888071	73	M	P	8	28	0	20/20p
1	P845403	73	M	p		22	0	PL+PR Inaccurate
2	P845403	73	M	p		12	0	20/25p
1	P888259	63	M	P	6	16	0.5	20/50p
2	P888259	63	M	P		14	0	20/60p
1	P888270	63	F	P	7	17	0	20/60
2	P888270	63	F	P	7	15	0	20/25
1	N327889	60	M	P	7	16	0.5	20/50p
2	N327889	60	M	P	8	16	-1.5	20/30p
1	N327901	60	F	P	8	11	0.5	20/25
2	N327901	60	F	P	5	14	0	HM+
1	N114520	63	M	P	5	14	0	CF 1m
2	N114520	63	M	P	5	12	0	20/20
1	P889064	50	F	P	6	12	-2.5	20/40
2	P889064	50	F	P	5	12	0	HM+
1	N328232	70	M	P	6	17	0.75	20/40
2	N328232	70	M	P	5	18	0	CF CF
1	N328233	70	M	P	5	12	0	20/400
2	N328233	70	M	P		0	0	PL+PR Inaccurate
1	N328245	75	F	P		18	0	20/125p
2	N328245	75	F	P	3	32	0	PL+PR Inaccurate
1	P538632	70	F	P		20	0	20/60
2	P538632	70	F	P		18	0	20/100p
1	N328621	65	F	P	7	12	-0.75	20/20
2	N328621	65	F	P	7	14	-2	20/20
1	P890122	74	M	P	7	16	1.75	20/40p
2	P890122	74	M	P	7	40	0	CF CF
1	P890238	76	M	P	6	14	3	20/60p
2	P890238	76	M	P	8	16	2.5	20/50p
1	N328893	48	M	P	8	20	0	20/125p
2	N328893	48	M	P	8	21	-2	20/20
1	N328894	75	F	P	7	32	-4	20/60
2	N328894	75	F	P	7	28	0	20/100
1	N328980	65	M	P	8	13	1	20/80p
2	N328980	65	M	P	8	15	0	20/100
1	N329068	60	F	P	8	46	0	HM+
2	N329068	60	F	P	8	44	0	HM+
1	P891151	59	M	P	6	15	0.5	20/20
2	P891151	59	M	P	6	14	0	20/800
1	P891296	74	F	P	5	15	0	20/40
2	P891296	74	F	P	5	14	-0.5	20/30
1	P891375	82	F	P	7	15		20/60p
2	P891375	82	F	P	7	15	1.5	20/30
1	N329193	60	F	P	6	13	0	20/60p
2	N329193	60	F	P	5	13	0	PL+PR Accurate
1	N329415	65	F	P	6	10	0	20/125p
2	N329415	65	F	P	6	14	0	20/40p
1	P645708	63	m	p		25	0	20/20
2	P645708	63	m	p		13	0	20/20
1	P647633	69	M	P	8	16	0	20/40p
2	P647633	69	M	P		44	0	NPL
1	P472419	60	M	P		14	4	20/125p
2	P472419	60	M	P		16	-0.5	20/20p
1	P571572	76	M	P	5	8	0	20/400
2	P571572	76	M	P	8	10	-1.5	20/40p
1	P343614	71	M	P	4	16	0	20/30
2	P343614	71	M	P	8	16	0	20/20p
1	P050076	80	M	P	5	16	0	20/40
2	P050076	80	M	P	5	13	0	20/30p
1	P749934	67	M	P	6	21	0	20/50p
2	P749934	67	M	P	6	22	0	HM+
1	P888174	63	F	P	7	12	0	20/25
2	P888174	63	F	P	7	18	-4.5	20/50p
1	P888215	76	F	P	6	17	3	20/20
2	P888215	76	F	P	6	17	2.25	20/30p
1	N327942	70	M	P		12	1.5	20/200
2	N327942	70	M	P	5	20	0	HM+
1	N328105	74	M	P	Undil mm	15	2	20/25p
2	N328105	74	M	P	Undil mm	16	1.5	20/25
1	N328445	50	M	P	8	76	0	NPL
2	N328445	50	M	P	8	18	. -2.50	20/50
1	P889705	70	M	R	4	34	0	NPL
2	P889705	70	M	R	6	16	0	20/50p
1	N280694	55	M	P		14	0	20/50p
2	N280694	55	M	P		16	-2.25	20/30p
1	P890379	77	M	P	8	14	0	20/30p
2	P890379	77	M	P	8	28	1.5	20/50
1	P890402	48	M	P		17	1	20/20
2	P890402	48	M	P		48	0	PL+PR Inaccurate
1	P845806	65	M	P		20	0	20/25
2	P845806	65	M	P		17	0	20/25
1	P602186	63	M	P		32	0	NPL
2	P602186	63	M	P		10	0	20/30
1	P720238	65	M	P	7	15	1.5	20/20p
2	P720238	65	M	P	6	24	0	20/20
1	PN257169	70	M	P		22	0	20/100
2	PN257169	70	M	P		.	0	PL+PR Inaccurate
1	P736265	70	M	P	8	26	0	PL+PR Inaccurate
2	P736265	70	M	P	8	25	0	20/20
1	N260065	71	M	P		42	0	NPL
2	N260065	71	M	P		20	0.5	20/200
1	N329326	65	M	R	8	30	-6	20/30
2	N329326	65	M	R	8	16	0.5	20/20p
1	P753113	67	M	P	7	18	0	20/20
2	P753113	67	M	P	7	14	0	20/60p
1	P891913	76	M	P	7	30	-2	20/50
2	P891913	76	M	P	5	33	-1.5	20/50
1	P887802	65	F	P	5	14	-0.5	CF 1m
2	P887802	65	F	P	7	14	-2	20/125
1	P888818	65	M	P	8	13	1	20/30p
2	P888818	65	M	P	8	13	0.75	20/30
1	N316546	70	M	P		23	0	20/200
2	N316546	70	M	P		16	0	20/400
1	N328551	63	M	P	8	10	0	20/200
2	N328551	63	M	P	8	10	0	CF 1m
1	P890176	58	M	P	5	16	0.75	20/20
2	P890176	58	M	P	5	16	-4	20/30p
1	P891441	55	F	P	5	17	3	20/20p
2	P891441	55	F	P	4	17	0	20/200
1	P891948	66	F	P	6	18	0	20/40p
2	P891948	66	F	P	8	14	1.25	20/30
1	P892620	65	F	P	8	18	0	20/60p
2	P892620	65	F	P	5	20	0	20/60p
1	BBI-N17321	69	F	P	7	15	1.25	20/20
2	BBI-N17321	69	F	P	7	15	1.25	20/20p
1	BBI-P104673	68	M	P	7	16	-3	20/100
2	BBI-P104673	68	M	P	7	18	-2.5	20/80
1	BBI-P104970	65	M	P		16	0	NPL
2	BBI-P104970	65	M	P		32	0	PL+PR Inaccurate
1	BBI-N17520	62	M	P	8	16	-2	20/50
2	BBI-N17520	62	M	P	8	34	0	20/125
1	BBI-N17524	62	M	P		30	0	PL+PR Inaccurate
2	BBI-N17524	62	M	P	7	20	0	20/25
1	BBI-N17525	62	M	P	7	14	-3	20/200
2	BBI-N17525	62	M	P	7	18	0	20/500
1	BBI-N17570	70	M	P	7	10	0	20/100
2	BBI-N17570	70	M	P	7	16	0	20/100
1	BBI-N17573	75	M	P	7	15		20/80p
2	BBI-N17573	75	M	P	7	15	2	20/600
1	BBI-P105569	56	M	P	7	12	1.25	20/30
2	BBI-P105569	56	M	P	7	10	0	CF 1m
1	BBI-P105606	68	M	P		12	0.75	20/25p
2	BBI-P105606	68	M	P		12	0	PL+PR Inaccurate
1	BBI-P105821	52	M	P	5	42		HM+
2	BBI-P105821	52	M	P	5	48	-3	20/80p
1	BBI-P106158	82	M	P		13	3	20/30
2	BBI-P106158	82	M	P		13	0	NPL
1	BBI-P106828	65	F	P	8	13	-1.5	20/50
2	BBI-P106828	65	F	P	8	17	1.25	20/50
1	BBI-P106940	75	M	P	6	16	0	20/60
2	BBI-P106940	75	M	P	6	16	0	20/40
1	BBI-N18019	71	M	P		Dig S	0	NPL
2	BBI-N18019	71	M	P	5	36	0	CF CF
1	BBI-P107536	78	M	P	4	18	0	CF 2m
2	BBI-P107536	78	M	P	4	18	0	PL+PR Accurate
1	BBI-N17072	60	F	P	7	19	0	CF 1m
2	BBI-N17072	60	F	P	7	17	0	CF 1m
1	BBI-P104658	81	M	P	6	16	0	20/400
2	BBI-P104658	81	M	P	6	28	0	NPL
1	BBI-P106021	72	M	P	7	21	0	HM+
2	BBI-P106021	72	M	P	7	28	0	PL+PR Inaccurate
1	BBI-P106605	69	M	P		16	1.75	20/25
2	BBI-P106605	69	M	P		16	1.75	20/25
1	BBI-N17910	89	M	P		38	0	NPL
2	BBI-N17910	89	M	P		32	0	PL+PR Accurate
1	BBI-P107312	95	M	P	6	14	0.5	CF CF
2	BBI-P107312	95	M	P	6	15	1.5	20/40
1	BBI-N18078	60	M	R		52	0	NPL
2	BBI-N18078	60	M	R		20	1	20/20
1	BBI-P105182	62	F	P	5	14	-2	20/60
2	BBI-P105182	62	F	P	5	14	0.5	20/30
1	BBI-P105200	59	M	P	6	11	2.5	20/30
2	BBI-P105200	59	M	P	6	10	3	20/25
1	BBI-P105273	80	F	P	7	16	-2	20/30
2	BBI-P105273	80	F	P	5	14	0	20/80
1	BBI-N17911	65	M	P	6	14	0	CF 1m
2	BBI-N17911	65	M	P	6	14	0	CF 1m
1	BBI-P106793	64	M	P	6	14	0.75	20/20p
2	BBI-P106793	64	M	P	6	15	1	20/40p
1	BBI-N18063	85	F	P	6	13	0	PL+PR Inaccurate
2	BBI-N18063	85	F	P
1	KVC-N24806	80	M	P	4	13	-0.75	20/20p
2	KVC-N24806	80	M	P	4	13	-2	20/125
1	KVC-N25017	55	M	P	6	14	-1	HM+
2	KVC-N25017	55	M	P	7	20	-2.5	20/25
1	KVC-N25168	70	M	P	8	10	0	20/50
2	KVC-N25168	70	M	P	8	12	0	PL+PR Accurate
1	KVC-P88586	71	M	P		28	0	20/200
2	KVC-P88586	71	M	P		6	0	PL+PR Inaccurate
1	KVC-N24811	70	F	R	6	13	-1.5	20/40
2	KVC-N24811	70	F	R	6	10	0	20/100p
1	KVC-P89768	78	M	P		19	0	20/200
2	KVC-P89768	78	M	P		18	3	20/30
1	KVC-P89796	69	M	R	6	14	0.5	20/20
2	KVC-P89796	69	M	R	6	14	0	HM+
1	KVC-N24879	40	M	P	6	24	0	20/80
2	KVC-N24879	40	M	P	8	16	-0.5	20/25
1	KVC-N25066	90	M	R	7	28	0	20/80
2	KVC-N25066	90	M	R	7	12	0	20/25
1	KVC-N25084	65	F	R	7	15	0	HM+
2	KVC-N25084	65	F	R	7	17	-4.5	20/80
1	KVC-N24862	60	M	P	5	16	0	CF CF
2	KVC-N24862	60	M	P	5	14	0	PL+PR Inaccurate
1	KVC-N24963	55	F	P	4	16	0	CF 1m
2	KVC-N24963	55	F	P	4	14	0	20/25
1	KVC-N24999	73	M	P	6	18	1	20/80p
2	KVC-N24999	73	M	P	6	14	-3	20/60p
1	KVC-P90466	89	M	P	4	13		CF CF
2	KVC-P90466	89	M	P	4	13		CF 1m
1	KVC-P90478	55	F	P	5	10	0	20/500
2	KVC-P90478	55	F	P	7	10	-0.5	20/30
1	KVC-N25220	60	M	P	7	19	0	20/30
2	KVC-N25220	60	M	P	7	17	0	20/200
1	KVC-N25333	66	M	P	8	11	0	20/25
2	KVC-N25333	66	M	P	8	16	0	20/60
1	GMRV-N17082	80	F	P		14	0	HM+
2	GMRV-N17082	80	F	P		12	-1.5	20/30p
1	GMRV-N17092	70	M	P	5	10		CF 2m
2	GMRV-N17092	70	M	P	7	10		20/400
1	GMRV-N17094	70	M	P		16	0	CF CF
2	GMRV-N17094	70	M	P		10	0	PL+PR Inaccurate
1	GMRV-N17109	65	M	P	8	20	-2	20/400
2	GMRV-N17109	65	M	P	5	54	0	PL+PR Inaccurate
1	GMRV-P51922	75	F	P		17	0	CF 2m
2	GMRV-P51922	75	F	P		14	0	20/20p
1	GMRV-P51683	67	M	P		23	0	20/20p
2	GMRV-P51683	67	M	P		28	0	20/50
1	GMRV-N17109	65	M	P	8	20	-2	20/400
2	GMRV-N17109	65	M	P	5	54	0	PL+PR Inaccurate
1	GMRV-N17134	60	M	P	8	12	1.5	20/60
2	GMRV-N17134	60	M	P	8	44	0	PL+PR Accurate
1	GMRV-P52060	46	F	P		15	0.5	20/20p
2	GMRV-P52060	46	F	P		15	0.75	20/20p
1	GMRV-N17322	70	M	P	4	12	0.5	PL+PR Inaccurate
2	GMRV-N17322	70	M	P	7	12	0	20/50
1	GMRV-P52657	65	F	P	4	13	-1.25	20/40
2	GMRV-P52657	65	F	P	4	13	0	PL+PR Accurate
1	GMRV-P52979	60	M	P	4	12	0	CF 1m
2	GMRV-P52979	60	M	P	5	12	0	CF 2m
1	GMRV-N17181	65	M	P		16	1.5	20/60
2	GMRV-N17181	65	M	P		14	1.5	20/25p
1	GMRV-P53371	60	M	P	7	20	-3	20/40
2	GMRV-P53371	60	M	P	7	37	-3	PL+PR Inaccurate
1	GMRV-N17332	75	F	P		14	0	20/25
2	GMRV-N17332	75	F	P		14	0	20/25
1	GMRV-N17377	73	M	R	5	10	0	.
2	GMRV-N17377	73	M	R	6	11	0	HM+
1	GMRV-P37797	71	M	P	8	16	0	CF 2m
2	GMRV-P37797	71	M	P	8	16	-0.5	20/60p
1	GMRV-PN52385	65	M	P		13	-1	PL+PR Accurate
2	GMRV-PN52385	65	M	P		12	0	20/200
1	GMRV-P53649	45	F	P		12	-1	20/200
2	GMRV-P53649	45	F	P		20	-1	20/125p
1	GMRV-N17826	65	F	P	7	10	0	20/60
2	GMRV-N17826	65	F	P	3	5	0	CF 2m
1	GMRV-N17885	58	F	P	7	14	-3	20/40p
2	GMRV-N17885	58	F	P	7	14	0	20/30
1	GMRV-N17918	65	F	P	8	10	0	20/400
2	GMRV-N17918	65	F	P	8	10	1	20/125
1	GMRV-N18170	60	M	R		16	-2	20/20
2	GMRV-N18170	60	M	R		24	0	CF CF
1	GMRV-P55718	65	F	P		10	0	CF 1m
2	GMRV-P55718	65	F	P		10	0	20/60
1	GMRV-PN55895	70	F	P	7	13	0	PL+PR Accurate
2	GMRV-PN55895	70	F	P	7	13	0	20/320
1	GMRV-N17916	58	M	P		12	1.25	20/50p
2	GMRV-N17916	58	M	P		14 irr mir	0	PL+PR Inaccurate
1	GMRV-P54737	56	M	P	6	14	1.25	20/20
2	GMRV-P54737	56	M	P	6	15	1.75	20/20
1	GMRV-P55125	66	F	P	7	16	0	20/100
2	GMRV-P55125	66	F	P	7	16	0	20/200
1	GMRV-N18139	55	F	P	8	14	1	20/30
	GMRV-N18139	55	F	P	8	14	1	20/25p
1	KVC-P91487	53	M	P	8	14	0	20/20
2	KVC-P91487	53	M	P	8	14	0	20/20
1	KVC-P92527	64	M	P	8	14	3.25	20/20
2	KVC-P92527	64	M	P	8	14	3.25	20/20
1	KVC-P92542	65	M	R		12	-2	20/30p
2	KVC-P92542	65	M	R		11	0	20/320
1	KVC-N26168	58	F	P		14	0	20/200
2	KVC-N26168	58	F	P		14	0	CF CF
1	KVC-P92722	65	M	P	7	14	-3	. 6/12
2	KVC-P92722	65	M	P	7	10	0	OS-CF
1	KVC-N26183	50	M	P	8	10	-3.5	20/30
2	KVC-N26183	50	M	P	8	15	-1.5	20/30p
1	KVC-N26188	50	F	P	8	12	0	HM+
2	KVC-N26188	50	F	P	8	14	0	20/30
1	KVC-PN33677	67	M	P	8	18	1	20/40
2	KVC-PN33677	67	M	P	8	16	0	20/30
1	KVC-PN87739	65	M	P	7	18	0	20/60
2	KVC-PN87739	65	M	P	7	16	-1	20/30
1	KVC-N25424	87	F	R	8	14	-2	20/60
2	KVC-N25424	87	F	R	8	16	0	20/80
1	KVC-P91334	86	M	P	7	16	-0.5	20/20
2	KVC-P91334	86	M	P	7	14	0	20/20p
1	KVC-N25646	64	M	P	7	12	-2.5	20/80
2	KVC-N25646	64	M	P	8	14	-0.75	20/20p
1	KVC-N25724	60	M	P	8	18	0	20/800
2	KVC-N25724	60	M	P	8	34	1	20/60p
1	KVC-P91819	82	F	P		20	0	20/60
2	KVC-P91819	82	F	P		30	2	20/80
1	KVC-P92044	60	M	P	6	25	-3	20/60p
2	KVC-P92044	60	M	P	6	19	-2.25	20/40
1	KVC-P92056	70	N	R	8	20	0	HM+
2	KVC-P92056	70	N	R	8	18	0	20/20p
1	KVC-N25916	80	M	R	6	28	0	PL+PR Inaccurate
2	KVC-N25916	80	M	R		18	0	PL+PR Inaccurate
1	KVC-P92693	65	F	P	8	17	2.5	20/20
2	KVC-P92693	65	F	P	8	19	2.75	20/20
1	KVC-N25529	57	M	P	7	10	1	20/20
2	KVC-N25529	57	M	P	7	10	12	20/50p
1	KVC-P91399	65	F	R	8	14	-3	20/50p
2	KVC-P91399	65	F	R	8	14	0	20/25p
1	KVC-N25599	60	F	P	8	17	0	20/50p
2	KVC-N25599	60	F	P	8	14	-2.5	20/40
1	KVC-N25746	50	F	P		16	1.5	20/25
2	KVC-N25746	50	F	P			0	CF CF
1	KVC-P92093	74	M	P	3	21	-2	20/40
2	KVC-P92093	74	M	P	3	18	0	20/50p
1	KVC-N25932	71	M	P	4	14	0	CF 1m
2	KVC-N25932	71	M	P		13	0	20/20
1	KVC-P92187	69	M	P		14	1	20/20p
2	KVC-P92187	69	M	P		13	1	20/20p
1	KVC-N26005	66	F	P	6	14	0	20/400
2	KVC-N26005	66	F	P	6	14	3	20/25
1	KVC-N26033	70	M	R	4	13	0	20/40p
2	KVC-N26033	70	M	R	4	24	0	20/125p
1	KVC-N26085	66	F	R	7	13	0	20/25
2	KVC-N26085	66	F	R		40	0	HM+
1	KVC-N26163	80	F	R	5	16	0.75	20/30
2	KVC-N26163	80	F	R	6	15	-3.75	20/60
1	BBI-P101577	60	M	P	7	14	0	20/400
2	BBI-P101577	60	M	P	5	14	0	20/20
1	BBI-P104803	82	M	P	7	14	0	20/80p
2	BBI-P104803	82	M	P		Dig H	0	NPL
1	BBI-P108049	78	F	P	3	14	0	20/125
2	BBI-P108049	78	F	P	3	16	0	20/100
1	BBI-P108400	75	M	P	7	14	-1.5	20/50
2	BBI-P108400	75	M	P	7	15	0	PL+PR Accurate
1	BBI-N18392	68	M	P	7	18	-4	20/100
2	BBI-N18392	68	M	P	7	18	-1.25	20/60
1	BBI-P109008	67	M	P		48	0	NPL
2	BBI-P109008	67	M	P	7	28	. -2.50	20/40p
1	BBI-P109200	56	F	P		12	4	20/50
2	BBI-P109200	56	F	P		34	0	PL+PR Inaccurate
1	BBI-P109319	67	M	P		14	2	20/25
2	BBI-P109319	67	M	P		14	0	20/80
1	BBI-N18523	85	M	R		35	0	HM+
2	BBI-N18523	85	M	R		10	0	20/125
1	BBI-N18613	63	M	P	6	28	-4	HM+
2	BBI-N18613	63	M	P	6	38	0	20/50
1	BBI-N18644	60	M	P		Dig H	0	NPL
2	BBI-N18644	60	M	P		10	0	20/400
1	BBI-P110343	40	F	P		45	0	.6/36
2	BBI-P110343	40	F	P		30	0	6/24p
1	BBI-N18723	55	F	P	6	15	0	CF CF
2	BBI-N18723	55	F	P	5	16	-1	20/50
1	BBI-N18745	74	M	P	4	19	0	20/100p
2	BBI-N18745	74	M	P	5	16	0	20/40p
1	BBI-P110597	61	M	P	7	27	-2.75	20/25
2	BBI-P110597	61	M	P	7	15	0	20/20
1	BBI-P110802	67	M	P		42	-2	20/200
2	BBI-P110802	67	M	P		44	0	NPL
1	BBI-P110927	68	M	P	7	18	0	20/20
2	BBI-P110927	68	M	P	7	19	0	20/20
1	BBI-P110959	55	M	P	7	18	-5	CF 2m
2	BBI-P110959	55	M	P	7	18	-3	20/60
1	BBI-P111095	70	F	P	7	14	0	20/60
2	BBI-P111095	70	F	P	7	34	0	NPL
1	BBI-P110206	63	M	P	7	15	0.5	20/20p
2	BBI-P110206	63	M	P	7	16	0.75	20/40p
1	BBI-P108362	73	M	P	7	14	0	20/100
2	BBI-P108362	73	M	P	7	14	0	20/50
1	BBI-N18395	73	M	P	5	16	0	CF CF
2	BBI-N18395	73	M	P	5	17	-4	20/40
1	BBI-P109022	75	F	P	7	14	0	CF CF
2	BBI-P109022	75	F	P	7	14	-1.75	20/50
1	BBI-P110400	68	M	P	7	18	0	20/80
2	BBI-P110400	68	M	P	7	18	1.75	20/25
1	BBI-P110610	55	F	P	7	10	1	20/20p
2	BBI-P110610	55	F	P	7	11	-1.25	20/40
1	P731303	46	M	P	7	15	0	20/20p
2	P731303	46	M	P	7	14	-0.5	20/60
1	P549513	59	M	P		16	0	20/20p
2	P549513	59	M	P		17	0	20/30
1	P873239	70	F	P	7	17	-2.5	20/25
2	P873239	70	F	P	6	17	-0.5	20/100
1	N326283	50	M	P	5	14	0	CF CF
2	N326283	50	M	P	5	12	0	20/320
1	P887935	79	M	P	6	14	0	20/40
2	P887935	79	M	P	6	16	-3	20/60
1	P299296	72	M	P	5	18	0	20/320
2	P299296	72	M	P	3	18	0	20/100
1	P344663	62	F	P	3	26	-1.75	20/60
2	P344663	62	F	P	3	36	0	20/60
1	N271147	73	M	P	7	30	0	CF CF
2	N271147	73	M	P	5	38	0	NPL
1	P892873	59	M	P	8	18	0	20/30
2	P892873	59	M	P	8	21	0	20/320
1	P892941	60	F	P	7	14	0	20/50p
2	P892941	60	F	P	7	18	0	20/125p
1	P892995	78	F	P	5	15	0	CF 1m
2	P892995	78	F	P	4	15	1.5	20/20
1	P893196	62	M	P	6	28	0	20/30p
2	P893196	62	M	P	7	26	0	20/20
1	P893305	68	M	P		21	0	CF CF
2	P893305	68	M	P		20	0	20/125p
1	P893529	75	F	P	7	19	-1	20/60
2	P893529	75	F	P	7	19	0.75	20/30
1	N330168	74	M	P	7	12	-0.5	20/30p
2	N330168	74	M	P	6	8	-4.5	20/200
1	P893825	75	M	R	6	24	0	HM+
2	P893825	75	M	R	8	14	0	20/100
1	N330323	72	F	P	5	11	-4	20/200
2	N330323	72	F	P	5	11	-3.5	20/60
1	P894245	53	M	P	8	10	0	20/30p
2	P894245	53	M	P	7	12	0	20/20p
1	P894325	72	M	P	7	16	0	20/50p
2	P894325	72	M	P	7	17	-2.5	20/40
1	N330470	70	M	P	8	18	-3.5	20/40
2	N330470	70	M	P	6	22	0	20/320
1	P894356	83	M	P	6	10	0	CF 1m
2	P894356	83	M	P	6	11	-1.5	20/50
1	P894521	52	M	P		15	0	20/20
2	P894521	52	M	P		15	0	20/20
1	P894546	65	F	P		12	0	20/80
2	P894546	65	F	P		8	0	PL+PR Accurate
1	P894587	72	M	P	8	10	2.5	20/25
2	P894587	72	M	P	8	10	0	20/125
1	N330844	70	M	P	8	20	0	HM+
2	N330844	70	M	P	8	20	-3	20/50
1	P895318	65	M	P		16	0	20/500
2	P895318	65	M	P		15	0	20/80
1	N330853	75	F	P	6	14	0	20/200
2	N330853	75	F	P	6	14	-1.5	20/100p
1	N331078	65	M	P	6	15	0	20/125
2	N331078	65	M	P	6	12	0	20/400
1	P896092	66	M	P	8	20	0	CF CF
2	P896092	66	M	P	8	24	0	CF 1m
1	P573853	68	M	P		15	. -3.25	20/20
2	P573853	68	M	P		16	. +0.50	20/20p
1	P896761	81	M	P	6	15	-0.5	20/125p
2	P896761	81	M	P	6	12	1.5	20/20
1	P170937	79	F	P	7	13	1.5	20/20
2	P170937	79	F	P	7	12	1.5	20/30
1	P897357	68	F	P	7	12	-7	20/40
2	P897357	68	F	P	7	13	-4	20/25
1	P897466	79	M	P	8	13	-2	20/60
2	P897466	79	M	P	8	12	-2	20/80
1	P897585	70	F	P		14	0	20/200
2	P897585	70	F	P		29	0	20/200
1	P897602	70	M	P
2	P897602	70	M	P
1	P897683	75	M	P	7	14	0	20/25
2	P897683	75	M	P	5	11	0	CF 2m
1	P825121	79	M	P	5	9	0	20/20p
2	P825121	79	M	P	4	11	0	20/50p
1	N331914	80	M	P	3	8	0	HM+
2	N331914	80	M	P	6	14	0	20/60p
1	N331965	76	M	P	8	10	-3	20/80
2	N331965	76	M	P	8	18	-3.5	20/200
1	P331147	72	M	P	8	22	-8	20/40p
2	P331147	72	M	P	8	21	-8	20/50
1	P714547	71	M	P		14	0	20/20p
2	P714547	71	M	P		15	0	20/20p
1	N332419	60	F	P	8	10	-4	20/40
2	N332419	60	F	P	8	11	-3	20/30
1	N109229	65	M	P	8	32	0	20/25
2	N109229	65	M	P	8	42	0	NPL
1	P539484	66	F	P	8	16	0.75	20/20p
2	P539484	66	F	P	8	18	0	20/30p
1	PN219637	70	M	P	7	16	-2.75	20/80
2	PN219637	70	M	P	7	20	-2	20/125
1	P804215	67	M	P		16	0	HM+
2	P804215	67	M	P			0	NPL
1	N330086	72	M	P	7	23	0	20/200
2	N330086	72	M	P	7	25	1	20/50p
1	N330174	60	F	R	8	22	-2.5	20/60
2	N330174	60	F	R	8	45	0	HM+
1	P894055	55	M	P	8	39	-1.25	20/20
2	P894055	55	M	P	8	40	-1	20/20
1	P855041	62	F	P		10	0	20/25
2	P855041	62	F	P		10	0	20/20p
1	N124498	82	M	P		10	0	20/200
2	N124498	82	M	P		11	0	20/320
1	P894668	65	M	R		43	0	HM+
2	P894668	65	M	R		32	0	NPL
1	P499302	58	M	P	8	14	0	20/25
2	P499302	58	M	P	8	17	0	20/20p
1	N331085	70	F	R		13	0	HM+
2	N331085	70	F	R		34	-0.75	20/50
1	P663399	71	M	P		16	-3.5	20/60
2	P663399	71	M	P		16	-3	20/200
1	N112936	78	M	P	8.4	OD-14	0	20/20
2	N112936	78	M	P	6.5	OS-13	0	20/25
1	P896391	71	F	P	6	28	0	20/50
2	P896391	71	F	P	8	28	0	20/60
1	P896402	66	M	P		16	0.75	20/20
2	P896402	66	M	P		40	0	20/40
1	P896561	67	M	P	4	30	. -1.00	20/50
2	P896561	67	M	P	8	14	. +2.50	20/40
1	P896685	65	F	P	8	20	0.5	20/20
2	P896685	65	F	P		48	0	PL+PR Accurate
1	N293640	56	M	P	6	12	0	20/25
2	N293640	56	M	P	6	19	0.5	20/40
1	P712882	71	F	P	5	18	0	20/30p
2	P712882	71	F	P	5	16	0	20/20p
1	P897203	70	M	P	7	22	0	20/20
2	P897203	70	M	P	7	23	0	20/200
1	P898649	73	M	P	8	23	1.5	20/25
2	P898649	73	M	P	8	23	1.5	20/40p
1	P787495	69	M	P		10	0	20/25p
2	P787495	69	M	P		10	0	20/20p
1	P720889	61	M	P	8	18	-3	20/20
2	P720889	61	M	P	8	16	2	20/20
1	P580223	63	M	P	6	13	-5.5	20/20p
2	P580223	63	M	P	6	14	-2.75	20/20
1	N325773	65	M	P	5	15	0	HM+
2	N325773	65	M	P	7	10	0	20/25
1	P364834	80	M	P	3	18	2.25	20/25
2	P364834	80	M	P	5	12	-1	20/80p
1	N306143	62	M	P	8	16	-0.75	20/30
2	N306143	62	M	P	8	17	0.5	20/20
1	P893340	65	F	P	8	16	-0.75	20/30
2	P893340	65	F	P	8	14	-0.5	20/25p
1	N330163	56	F	P	7	10	0	20/80
2	N330163	56	F	P	7	12	-3	20/80
1	P893691	65	F	P	6	17	1.5	20/30p
2	P893691	65	F	P	6	18	1.25	20/25p
1	P894062	68	F	P	7	13	1.75	20/20p
2	P894062	68	F	P	7	13	-0.75	20/125p
1	P894128	76	M	P		16	-0.25	20/25
2	P894128	76	M	P		15	2.5	20/125
1	P721624	84	M	P		18	0	20/20
2	P721624	84	M	P		24	0	20/50p
1	P895175	66	F	P	6	16	2.25	20/30
2	P895175	66	F	P	8	19	2.25	20/25
1	P895379	50	F	P		12	-1	20/25p
2	P895379	50	F	P		12	0	20/30
1	P895631	80	M	P	6	17	-1.5	20/50p
2	P895631	80	M	P	6	16	-3.5	20/80
1	P895634	85	M	P	5	12	0	20/25
2	P895634	85	M	P	6	23	0	20/200
1	P896198	76	M	P		.	0	CF CF
2	P896198	76	M	P		22	-8	20/200
1	P896851	55	M	P	8	16	0	20/200
2	P896851	55	M	P	8	12	0	20/20
1	N331562	65	F	P	6	20	-1	20/20p
2	N331562	65	F	P	6	17	-4	20/200
1	P897196	40	F	P	8	14	0	20/20
2	P897196	40	F	P	8	12	0	20/20
1	N331985	60	M	P	3	12	-2.5	PL+PR Accurate
2	N331985	60	M	P	7	14	0	20/125
1	P898155	73	M	P		12	3.75	20/20
2	P898155	73	M	P		15	3.5	20/20
1	P898520	70	M	P	7	12	0	20/125
2	P898520	70	M	P	7	13	0	20/60
1	P898802	28	F	P	5	15	-2.75	20/20
2	P898802	28	F	P	5	16	-3	20/20p
1	P898911	63	M	P	7	20	2	20/25
2	P898911	63	M	P	7	20	1.75	20/50
1	N332419	60	F	P	8	10	-4	20/40
2	N332419	60	F	P	8	11	-3	20/30
1	P899347	63	F	P		15	-1.25	20/25
2	899347	63	F	P		14	-1.5	20/40
1	P755580	60	F	P	8	12	-4.5	20/30
2	P755580	60	F	P	8	14	0.75	20/20p
1	P899430	73	M	P	8	13	-0.75	20/20
2	P899430	73	M	P	8	13	-1	20/30p
1	N332665	55	F	P	7	14	-2.5	20/100
2	N332665	55	F	P	7	16	0	20/30
1	P900060	59	M	P	8	12	2	20/30p
2	P900060	59	M	P	8	12	-0.75	20/30
1	P900083	55	M	P	8	18	0	20/20
2	P900083	55	M	P	3	32	0	NPL
1	P900117	70	M	P	8	14	-1.25	20/20
2	P900117	70	M	P	8	15	0	20/20
1	N333003	58	F	P	5	12	0	20/320
2	N333003	58	F	P	5	12	0	20/600
1	P900580	79	M	P	3	25	0	PL+PR Accurate
2	P900580	79	M	P	8	27	0	20/200
1	N333095	72	M	P	8	8	0	20/320
2	N333095	72	M	P		.	0	PL+PR Inaccurate
1	P901337	80	M	P	4	17	-2.5	20/40
2	P901337	80	M	P	3	20	-3	20/60p
1	N333458	75	M	P	6	14	0	20/600
2	N333458	75	M	P	4	14	2.5	20/25
1	P901698	55	F	P	5	12	0	PL+PR Inaccurate
2	P901698	55	F	P	6	12	2	20/40
1	N333701	65	M	P		14	0	20/20
2	N333701	65	M	P		12	0	HM+
1	N333717	55	M	P	5	12	-1	20/20p
2	N333717	55	M	P	5	15	0	HM+
1	P902072	82	M	P		9	0	PL+PR Accurate
2	P902072	82	M	P		15	. -0.75	20/20p
1	N268665	75	M	P	6	9	0	20/20p
2	N268665	75	M	P	6	10	0	CF CF
1	N334250	70	M	P	6	24	0	20/200
2	N334250	70	M	P	6	22	0	HM+
1	P903074	50	F	R	8	42	0	20/50
2	P903074	50	F	R	8	18	0	20/20
1	P666072	64	M	P	6	15	0	20/20
2	P666072	64	M	P	5	15	-3.5	20/40p
1	N334473	55	F	P	7	15	3.5	20/20
2	N334473	55	F	P	7	12	2	20/20
1	P643841	72	M	P	8	10	1	20/50
2	P643841	72	M	P	8	12	-0.5	20/25
1	P903982	65	M	P		15	1	20/500
2	P903982	65	M	P		16	0.75	20/25p
1	P904102	70	F	P	5	10	1.5	20/30
2	P904102	70	F	P	5	10	0	20/30
1	N334875	73	M	P		28	0	CF CF
2	N334875	73	M	P		14	1	20/200
1	N334962	75	F	P	6	15	-3	20/200
2	N334962	75	F	P	8	15	-3	20/125
1	P904871	50	F	P		13	0	20/25p
2	P904871	50	F	P		13	0	20/25p
1	P904982	62	M	P	8	12	-2.5	20/40
2	P904982	62	M	P	8	12	-4	20/200
1	P112953	87	M	P		18	2	20/40
2	P112953	87	M	P		18	2.75	OS-20/40
1	N335197	75	F	P	4	14	0	CF 1m
2	N335197	75	F	P	4	13	0	PL+PR Accurate
1	P905351	66	M	P	8	15	0	HM+
2	P905351	66	M	P	8	15	0	20/25
1	N296243	71	M	P	5	29	11	20/125
2	N296243	71	M	P			0	.
1	P579153	68	F	P		25	1.5	20/30
2	P579153	68	F	P		19	0	20/40
1	N114520	63	M	P	5	14	0	CF 1m
2	N114520	63	M	P	5	12	0	20/20
1	N329543	55	M	P	7	23	0	20/200
2	N329543	55	M	P	8	12	0	20/200
1	P279459	71	M	P	6	22	0	20/20
2	P279459	71	M	P	8	20	0	20/800
1	N332182	65	M	P	8	14	1.25	20/30
2	N332182	65	M	P	8	15	1	20/25p
1	PN005425	57	M	P			0	NPL
2	PN005425	57	M	P		12	0	20/320
1	P899424	70	M	P		24	0	PL+PR Inaccurate
2	P899424	70	M	P		23	-1.5	20/50
1	PN899764	80	M	P		16	0	PL+PR Inaccurate
2	PN899764	80	M	P		16	0	PL+PR Inaccurate
1	P899832	75	M	P		14	-2.25	20/40p
2	P899832	75	M	P		10	-1.75	20/30
1	P597364	81	M	P	4	15	0	20/40p
2	P597364	81	M	P	5	14	0	20/30
1	P803777	62	M	P		16	. +1.00	20/20
2	P803777	62	M	P		19	0	PL+PR Inaccurate
1	N333541	76	M	P		.	0	NPL
2	N333541	76	M	P		26	0	HM+
1	P901596	70	M	P	6	16	0	20/20p
2	P901596	70	M	P	5	40	0	20/50
1	N333575	71	M	R	8	18	0	20/60p
2	N333575	71	M	R	8	16	0	20/60p
1	N333788	75	M	P		34	0	20/30
2	N333788	75	M	P		14	0	CF CF
1	N334469	48	M	P	7	14	-2	20/20
2	N334469	48	M	P	7	13	-4	20/20
1	P653934	59	M	P	8	24	. -2.50	20/60
2	P653934	59	M	P		17	0	20/30
1	N284174	58	M	P		14	0	20/200
2	N284174	58	M	P		46	0	CF CF
1	P904109	55	M	P	8	16	-5	20/20p
2	P904109	55	M	P	8	18	-4.5	20/20
1	P904186	63	F	P		20	0.75	20/40
2	P904186	63	F	P		22	0.75	20/50
1	P904438	70	M	P	8	16	-1.5	20/80
2	P904438	70	M	P	8	16	-2.5	20/80
1	P904553	80	M	R	6	18	-1	20/125p
2	P904553	80	M	R	6	18	0	20/50p
1	P905285	60	M	P	8	18	0	20/20
2	P905285	60	M	P	5	50	0	PL+PR Accurate
1	P905648	78	M	P			0	NPL
2	P905648	78	M	P	5	10	0	20/40
1	N332531	68	M	P	7	13	-2.5	20/80
2	N332531	68	M	P	7	15	-3	20/125p
1	N332545	65	M	P	8	15	-1.5	20/125p
2	N332545	65	M	P	5	36	0	HM+
1	P899519	65	F	P	5	28	0	CF 2m
2	P899519	65	F	P		20	-2	20/125p
1	P899525	75	F	P	4	7	0	20/600
2	P899525	75	F	P		9	0	PL+PR Accurate
1	P899625	57	F	P	8	18	0	20/20
2	P899625	57	F	P	8	19	0	20/800
1	P900280	63	M	P	8	15	-0.75	20/25p
2	P900280	63	M	P	8	17	-1	20/30
1	P459573	70	M	P	6	16	0	20/80
2	P459573	70	M	P	6	16	0	20/320
1	P901159	58	F	P	8	14	-1.25	20/30
2	P901159	58	F	P	8	12	-1.25	20/20
1	P901309	64	M	P	5	13	0.5	20/20
2	P901309	64	M	P		16	0	PL+PR Inaccurate
1	N006535	61	F	P	8	12	-3.25	20/40
2	N006535	61	F	P	8	11	-3	20/40
1	P605150	61	M	P		20	0	20/20
2	P605150	61	M	P		18	0	20/20
1	N333521	70	F	P	8	14	1	20/25
2	N333521	70	F	P	8	14	0	20/80
1	N333579	70	F	P	8	13	0	20/100p
2	N333579	70	F	P		16	0	PL+PR Accurate
1	P901942	78	F	P	6	13	0	20/50p
2	P901942	78	F	P	6	13	0	CF 1m
1	P902492	73	M	P	8	10	1.5	20/25p
2	P902492	73	M	P	8	11	1.5	20/25p
1	N334099	85	F	P		13	0	CF 2m
2	N334099	85	F	P		15	0	20/40p
1	PN903425	75	M	R			0	PL+PR Inaccurate
2	PN903425	75	M	R		16	0	20/125
1	P903491	43	M	P	6	15	1	20/20
2	P903491	43	M	P	6	16	1	20/20
1	P903611	80	M	R		30	0	PL+PR Inaccurate
2	P903611	80	M	R	7	19	1	20/50
1	P599962	64	F	P		Dig S	0	PL+PR Accurate
2	P599962	64	F	P	6	15	0	20/100
1	P606740	61	M	P	7	13	-2.5	20/20
2	P606740	61	M	P	7	12	-3.5	20/20
1	P905040	69	M	P	8	14	0	20/30
2	P905040	69	M	P	8	12	1.5	20/20
1	N335147	81	M	P		.	0	PL+PR Accurate
2	N335147	81	M	P		17	0	20/25
1	P905285	60	M	P	8	18	0	20/20
2	P905285	60	M	P	5	50	0	PL+PR Accurate
	BBI-N18859	66	M	P		10	0	CF CF
	BBI-N18859	66	M	P		10	0	20/60
	BBI-P111506	56	M	P	7	14	1.5	20/20
	BBI-P111506	56	M	P	7	16	1.75	20/50
	BBI-N18896	70	M	P	6	14	-2.25	20/40p
	BBI-N18896	70	M	P	6	15	-2.75	20/50p
1	BBI-P111568	70	M	R	4	16	0	HM+
2	BBI-P111568	70	M	R	3	16	0	CF 2m
1	BBI-N18934	83	M	P	7	12	0	PL+PR Accurate
2					4	12	11	20/30
1	BBI-P111946	65	M	P	5	13	0	20/30
2					5	13	0	20/40
1	BBI-P111964	71	M	P	7	14	-3.5	20/60
2					7	16	-4	20/80
1	BBI-P111977	79	M	P	7	13	-3.25	20/40p
2						16	0	20/20
1	BBI-P112467	78	M	P		12	0	NPL
2						18	-3	20/60p
1	BBI-P112606	65	M	P	6	18	-3	20/40
2					5	18	-3	20/60
1	BBI-P112890	73	M	P	7	16	-2	20/50p
2					7	14	-1.5	20/30
1	BBI-N19140	81	M	P	8	22	0	CF 1m
2					8	24	0	PL+PR Inaccurate
	BBI-N19178	70	M	P		10	0	20/60
						34	0	CF 1m
	BBI-P113275	65	M	P	5	14	0	20/20
					5	14	0.5	0/20
	BBI-N19206	60	M	P	5	16	0	CF 1m
					6	18	0	20/125p
	BBI-P113685	56	F	P	8	12	0	6/18p
					8	12	1.25	.6/6
	BBI-P113802	80	M	P	5	10	0	HM+
					5	12	0	CF 1m
	BBI-P113900	75	F	P		16	0	HM+
						14	. -2.00	20
	BBI-N19388	46	M	P		13	0	HM+
						16	0	HM+
	BBI-P114174	82	M	P	5	10	0	PL+PR Accurate
					5	12	0	20/20p
	BBI-N19389	71	M	P	7	17	0	20/80
					7	16	0	20/800
	BBI-P114321	70	M	P	7	10	0.5	6/6
					7	10	-1.25	6/9p
1	BBI-N19418	65	M	P	8	11	0	20/125
2	BBI-N19418	65	M	P	8	13	-3.75	20/60
1	BBI-P114355	85	M	P		28	0	HM+
2	BBI-P114355	85	M	P		14	-2.75	20/60p
1	BBI-P106658	69	M	P		15	0	20/40
2	BBI-P106658	69	M	P		15	0	20/20
1	BBI-N18961	75	M	P	5	22	0	PL+PR Inaccurate
2	BBI-N18961	75	M	P	7	22	0	HM+
1	BBI-P111949	82	M	P	7	12	0	PL+PR Accurate
2	BBI-P111949	82	M	P	7	13	0	CF CF
1	BBI-N19104	65	M	P	8	12	0	20/80
2	BBI-N19104	65	M	P		52	0	NPL
1	KVC-N26230	67	M	P	8	27	-3	20/80
2	KVC-N26230	67	M	P	8	15	-3	20/40
1	KVC-N26233	70	F	P	6	15	0	HM+
2	KVC-N26233	70	F	P	7	14	1	20/30p
1	KVC-N26268	49	F	P	7	12	0	20/100
2	KVC-N26268	49	F	P	6	12	0	20/125
1	KVC-N26270	68	M	P	8	14	-2.75	20/40
2	KVC-N26270	68	M	P	8	12	-3	20/50
1	KVC-N26284	60	M	P	6	12	-4	20/50
2	KVC-N26284	60	M	P	6	12	-4	20/30
1	KVC-N26337	65	M	P	8	11	-2	20/125p
2	KVC-N26337	65	M	P	8	10	0	20/320
1	KVC-P93221	81	M	P	4	10	-3.25	20/40
2	KVC-P93221	81	M	P	4	13	-3.25	20/60
1	KVC-N26340	58	F	P	8	12	-3	20/50
2	KVC-N26340	58	F	P	6	12	0	20/800
1	KVC-N26346	70	F	P	6	14	0	20/320
2	KVC-N26346	70	F	P	6	13	0	20/125p
1	KVC-N26389	55	F	P	7	12	0	20/100
2	KVC-N26389	55	F	P	7	12	0	20/125p
1	KVC-N26392	75	M	P	6	10	0	20/100
2	KVC-N26392	75	M	P	3	10	0	20/100
1	KVC-N26400	60	F	P	6	12	-5.5	20/40
2	KVC-N26400	60	F	P	5	12	0	20/20
1	KVC-N26719	70	F	P	4	12	0	CF CF
2					6	12	0	20/30p
1	KVC-P94165	66	M	P		14	-2	20/80
2	KVC-P94165	66	M	P		14	0	20/50
1	KVC-P94181	60	F	P		12	-0.75	20/20p
2	KVC-P94181	60	F	P		13	-0.5	20/20p
1	KVC-N26765	71	F	R		14	0	20/25p
2	KVC-N26765	71	F	R		14	0	CF CF
1	KVC-P94296	62	F	P		18	-2.5	20/40p
2	KVC-P94296	62	F	P		20	0	CF CF
1	KVC-P90523	60	M	P	4	26	0	20/100
2	KVC-P90523	60	M	P		Dig S	0	NPL
1	KVC-P91819	82	F	P		20	0	20/60
2	KVC-P91819	82	F	P		30	2	20/80
1	KVC-N26033	70	M	R	4	13	0	20/40p
2	KVC-N26033	70	M	R	4	24	0	20/125p
1	KVC-P92901	75	F	P	4	15	0	CF 1m
2	KVC-P92901	75	F	P	4	26	0	HM+
1	KVC-P92987	70	M	P		32	0	20/40
2	KVC-P92987	70	M	P		50	0	NPL
1	KVC-N26292	60	M	R	8	24	-4.5	20/60p
2	KVC-N26292	60	M	R	8	23	0	20/30p
1	KVC-N26304	80	F	R		40	0	NPL
2	KVC-N26304	80	F	R		50	0	PL+PR Inaccurate
1	KVC-N26309	65	M	R		20	0	20/80p
2	KVC-N26309	65	M	R		42	0	20/50
1	KVC-N26317	56	F	P	6	44	0	20/30p
2	KVC-N26317	56	F	P	6	30	0	20/30p
1	KVC-P93522	81	M	P	8	10	10	20/100
2	KVC-P93522	81	M	P		Soft Dig	0	NPL
1	KVC-P93939	74	M	P		10	-2.5	20/50
2	KVC-P93939	74	M	P		24	0	20/20
1	KVC-N26653	65	M	P		40	0	CF CF
2	KVC-N26653	65	M	P		18	0	20/320
1	KVC-P94123	80	M	P	4	12	0	20/400
2	KVC-P94123	80	M	P	4	10	0	20/320
1	KVC-P94274	70	M	P	7	15	-1	20/20
2	KVC-P94274	70	M	P	7	16	0	20/100
1	KVC-N26848	72	M	R	8	21	0	PL+PR Inaccurate
2	KVC-N26848	72	M	R	8	15	0	20/50
1	KVC-N3666	78	F	P	7	11	0.5	20/25
2	KVC-N3666	78	F	P	5	11	0	CF CF
1	KVC-N23476	70	M	P	7	17	1.75	20/60p
2	KVC-N23476	70	M	P	7	18	0	20/80p
1	KVC-N26047	70	F	P	6	12	10.5	20/40
2	KVC-N26047	70	F	P	5	11	0	20/800
1	KVC-P92760	60	F	P		10	2	20/25p
2	KVC-P92760	60	F	P		16	1.5	20/30
1	KVC-P92774	54	F	P	8	14	1.5	20/20
2	KVC-P92774	54	F	P	8	14	2	20/20
1	KVC-N26256	68	F	R	5	12	0.75	20/20
2	KVC-N26256	68	F	R	5	11	0	20/40
1	KVC-N26312	72	M	P	4	19	0	20/40p
2	KVC-N26312	72	M	P	4	19	0	CF CF
1	KVC-P93595	70	M	P	7	22	-1	20/50p
2	KVC-P93595	70	M	P	9	16	-1.75	20/25p
1	KVC-N26521	60	M	P	7	19	-3	20/80p
2	KVC-N26521	60	M	P	7	22	0	20/400
1	KVC-N26527	72	M	P	7	10	-0.75	20/25
2	KVC-N26527	72	M	P	7	10	0	CF CF
1	KVC-P93900	65	F	R	7	16	0	20/200
2	KVC-P93900	65	F	R	8	14	2.25	20/20
1	KVC-P94020	62	M	R	8	12	1	20/20
2	KVC-P94020	62	M	R	8	18	0.75	20/20
1	KVC-N26741	55	M	P	8	12	-3	20/40
2	KVC-N26741	55	M	P	8	12	3.5	20/30
1	KVC-N26749	65	M	R	7	14	0	20/20p
2	KVC-N26749	65	M	R	7	14	0	20/30
1	KVC-N26779	85	M	P	7	10	0	20/125p
2	KVC-N26779	85	M	P	7	10	0	20/800
1	KVC-N26788	55	F	P	7	18	1	20/60p
2	KVC-N26788	55	F	P	7	17	0	20/400
1	KVC-N26840	65	F	P	6	14	-0.75	20/25
2	KVC-N26840	65	F	P	6	14	-0.75	20/25
1	KVC-N26848	72	M	R	8	21	0	PL+PR Inaccurate
2	KVC-N26848	72	M	R	8	15	0	20/50
1	KVC-P94519	70	M	P	7	11	0	20/40p
2	KVC-P94519	70	M	P	7	12	0	20/200
1	GMRV-P49197	66	M	P	3	16	0	PL+PR Inaccurate
2	GMRV-P49197	66	M	P	5	16	-2	20/100p
1	GMRV-P56591	60	F	P	6	30	1	20/40p
2	GMRV-P56591	60	F	P	6	16	1.5	20/20
1	GMRV-P56615	55	F	R		24	-1.5	20/30
2	GMRV-P56615	55	F	R		20	-1	20/20
1	GMRV-P56664	88	M	P		12	0	20/400
2	GMRV-P56664	88	M	P		17	0	PL+PR Accurate
1	GMRV-P57151	50	F	P		14	0	CF 2m
2	GMRV-P57151	50	F	P		14	0	CF CF
1	GMRV-P57295	76	M	P		12	2.25	20/30p
2	GMRV-P57295	76	M	P		13	0	CF CF
1	GMRV-N18978	66	M	P	5	15	-1.25	20/125p
2	GMRV-N18978	66	M	P	5	15	0	20/60
1	GMRV-P59554	66	F	P	7	14	0	20/25
2	GMRV-P59554	66	F	P	6	14	0	20/800
1	GMRV-N18606	65	M	P	3	10	0	CF 1m
2	GMRV-N18606	65	M	P	3	8	0	HM+
1	GMRV-P57538	70	M	P	3	38	0	CF 1m
2	GMRV-P57538	70	M	P	3	26	-2.5	20/100p
1	GMRV-P58014	71	M	P		24	-1	20/25p
2	GMRV-P58014	71	M	P		10	-3.5	20/25p
1	GMRV-P59254	68	M	P	7	10	1	20/125p
2	GMRV-P59254	68	M	P	7	10	0	20/20
1	GMRV-P57345	74	M	P	6	16	2	20/30
2	GMRV-P57345	74	M	P	6	16	0.5	20/20p
1	GMRV-N18905	58	F	P		.	0	CF CF
2	GMRV-N18905	58	F	P		15	0	20/100
1	GMRV-N18922	68	M	P		14	0	.6/60
2	GMRV-N18922	68	M	P		16	0	.6/60
1	N330853	75	F	P	6	14	0.5	20/200
2	N330853	75	F	P	6	14	-1.5	20/100p
1	N335410	75	M	P	7	15	0	20/60
2	N335410	75	M	P	6	18	0	HM+
1	P905864	75	M	P	8	11	-3	20/125
2	P905864	75	M	P	8	12	-3	20/125
1	N335488	70	M	P	7	10	0	20/25
2	N335488	70	M	P	7	10	0	20/500
1	N335700	75	M	P		17	0	CF 1m
2	N335700	75	M	P	5.6	17	0	20/125
1	N335831	56	M	P	7	13	1.25	20/20
2	N335831	56	M	P	5	14	1.75	20/30p
1	P907069	62	M	P	5	14	0	20/125p
2	P907069	62	M	P	7	14	0	20/25
1	P907147	65	F	P	8	12	0	20/80
2	P907147	65	F	P	8	13	0	20/60p
1	P505683	64	M	P	8	17	1.25	20/25p
2	P505683	64	M	P	8	15	1.75	20/20p
1	P907324	60	M	P		14	0	20/200
2	P907324	60	M	P		28	0	NPL
1	P120989	65	F	P		19	0	20/25
2	P120989	65	F	P		20	0	20/25
1	P666377	82	M	P	5	12	0	20/30
2	P666377	82	M	P	5	12	0	20/60
1	P339391	61	F	P	6	16	0	20/400
2	P339391	61	F	P	8	15	2	20/25p
1	P906247	75	F	P	8	10	0	CF 1m
2	P906247	75	F	P	8	10	0	20/400
1	P906898	60	F	P		16	-1.25	20/30
2	P906898	60	F	P		70	0	20/125p
1	P907271	90	M	P	5	15	0	20/40p
2	P907271	90	M	P	3	12	0	20/125p
1	BBI-P82315	46	M	P	7	32	0	NPL
2	BBI-P82315	46	M	P	7	14	-2	.6/6
1	BBI-N19439	72	M	P		32	0	PL+PR Inaccurate
2	BBI-N19439	72	M	P		22	0	HM+
1	BBI-N19487	65	F	P		18	0	HM+
2	BBI-N19487	65	F	P		19	0	CF 2m
1	BBI-P115141	63	F	P		.	0	.
2	BBI-P115141	63	F	P	6	18	-3	20/200
1	BBI-P115131	55	M	P	7	16	0	PL+PR Accurate
2	BBI-P115131	55	M	P	7	18	0	NPL
1	BBI-N19568	79	M	P		12	0	20/40p
2	BBI-N19568	79	M	P		12	1.25	20/30p
1	BBI-P114707	70	M	P		.	0	CF CF
2	BBI-P114707	70	M	P		14	0	20/80
1	BBI-P115178	76	F	P	7	44	0	NPL
2	BBI-P115178	76	F	P	7	10	0	20/100
1	KVC-N26950	67	M	P		11	0	20/50p
2	KVC-N26950	67	M	P		10	-1.5	20/40
1	KVC-P94826	69	M	P		13	5	20/25p
2	KVC-P94826	69	M	P		13	2	20/20
1	KVC-P93722	61	F	R	7	18	-4.5	20/80p
2	KVC-P93722	61	F	R	7	14	-4	20/60p
1	KVC-P94889	56	M	P	8	26	1.75	20/20
2	KVC-P94889	56	M	P	8	14	1.5	20/20p
1	KVC-P32307	64	M	P	8	14	0.25	20/20
2	KVC-P32307	64	M	P	8	12	0	20/20
1	GMRV-N19627	63	M	P	7	12	-3.5	20/40
2	GMRV-N19627	63	M	P	7	12	-2.5	20/40
1	GMRV-N17519	58	M	P		.	0	HM+
2	GMRV-N17519	58	M	P	5	13	0	20/200
1	GMRV-N10472	67	M	P	5	12	1.5	HM+
2	GMRV-N10472	67	M	P	5	12	0	CF 2m
1	GMRV-N20144	69	F	P	5.5	10	0	HM+
2	GMRV-N20144	69	F	P	5.5	10	0	CF 1m
1	GMRV-N20147	70	F	P	3	16	0	PL+PR Accurate
2	GMRV-N20147	70	F	P	3	16	0	PL+PR Accurate
1	GMRV-P62108	60	M	R		12	-1.5	20/30p
2	GMRV-P62108	60	M	R		12	-1	20/20p
1	GMRV-N20286	66	M	P	6	13	0	20/20
2	GMRV-N20286	66	M	P	6	12	0	HM+
1	GMRV-N20096	61	F	P	5	14	-4	20/100
2	GMRV-N20096	61	F	P	5	14	0	CF CF
1	GMRV-P62171	54	F	P	3	48	0	PL+PR Inaccurate
2	GMRV-P62171	54	F	P	8	30	0	CF CF
1	GMRV-P62268	76	M	P		26	-3.5	20/60
2	GMRV-P62268	76	M	P		26	0	CF 1m
1	GMRV-P62544	67	M	P		16	0	20/125p
2	GMRV-P62544	67	M	P		16	11	20/30p
1	GMRV-P62679	66	M	P		17	0	20/125
2	GMRV-P62679	66	M	P		14	0	20/60
1	P907069	62	M	P	5	14	0	20/125p
2	P907069	62	M	P	7	14	0	20/25
1	N336157	55	M	P	7	10	1.25	20/30
2	N336157	55	M	P	5	12	0	HM+
1	P908118	65	M	P	8	9	1	20/50
2	P908118	65	M	P	8	10	0	20/80
1	N292133	67	M	P		20	-0.5	20/40
2	N292133	67	M	P	6	10	0	20/40
1	N112036	68	F	P	7	15	0	20/25
2	N112036	68	F	P	5	24	0	20/320
1	N336698	60	M	P	6	12	0	20/400
2	N336698	60	M	P	6	12	0	CF CF
1	P909450	62	M	P	8	24	0	20/20
2	P909450	62	M	P	8	25	0	20/30p
1	N337003	70	M	P	8	12	-0.75	20/20p
2	N337003	70	M	P	8	13	0	20/25
1	N337025	80	F	P	7	15	0	PL+PR Accurate
2	N337025	80	F	P	6	16	0	PL+PR Accirate
1	P909669	57	M	P		28	1.5	20/20p
2	P909669	57	M	P		28	1.5	20/20p
1	P909695	84	M	P	6	15	0	20/400
2	P909695	84	M	P	6	16	0	20/800
1	N337073	75	M	P	8	14	0	20/600
2	N337073	75	M	P	8	14	0	20/60
1	N337161	75	F	P		.	0	20/80p
2	N337161	75	F	P			0.75	20/25
1	P821457	46	F	P	8	38	1.5	20/20
2	P821457	46	F	P	8	13	2.25	20/20
1	P383042	73	M	P		16	0	20/50
2	P383042	73	M	P		16	0	CF CF
1	P715275	74	M	P		19	0	20/40
2	P715275	74	M	P		18	0	NPL
1	P197778	83	M	P	6	14	0	20/50
2	P197778	83	M	P		21	0	NPL
1	N336138	60	M	R		14	0	20/20p
2	N336138	60	M	R		39	0	20/40
1	P908674	91	M	P	7	10	-3.5	20/80
2	P908674	91	M	P	7	25	-3.5	20/200
1	N224987	68	M	P	3	32	0	HM+
2	N224987	68	M	P	8	18	0	20/25
1	P800783	72	M	P		11	0	PL+PR Inaccurate
2	P800783	72	M	P		10	0	20/25p
1	P909023	65	M	R	7	12	-10	20/60
2	P909023	65	M	R	4	9	0	HM+
1	N336797	75	M	P	4	40	0	HM+
2	N336797	75	M	P	4	38	0	20/50p
1	P909111	61	M	P	8	15	-1.5	20/40
2	P909111	61	M	P	8	34	0	HM+
1	P800920	81	M	P	4	14	-4	20/40p
2	P800920	81	M	P	6	16	-2	20/200
1	N331352	65	M	P	7	14	0	20/20
2	N331352	65	M	P	7	14	0	20/20p
1	P907538	74	M	P	5	12	-5	20/100
2	P907538	74	M	P	5	12	-5	20/100p
1	N336134	65	M	P	8	21	1.25	20/30
2	N336134	65	M	P	8	17	-2.75	20/40p
1	P908075	56	F	P		14	1.5	20/25
2	P908075	56	F	P		13	1.5	20/25
1	N336696	70	M	P		37	0	20/500
2	N336696	70	M	P		10	1.5	20/50p
1	P909206	52	F	P	5	15	-2	20/25
2	P909206	52	F	P	7	15	0	20/20
1	P909391	62	M	P	7	15	-8	20/50
2	P909391	62	M	P	7	15	-6	20/50
1	P909470	70	M	P	6	15	0	CF 1m
2	P909470	70	M	P	6	14	-2.75	20/80
1	N337018	70	M	P	8	22	0	20/200
2	N337018	70	M	P	8	18	0	20/400
1	N285075	69	F	P	4	14	1	20/40p
2	N285075	69	F	P	4	14	1	20/40p
1	P631441	73	F	P	7	14	1.5	20/20
2	P631441	73	F	P	4	14	3.5	20/20
1	P734905	67	M	P	8	22	0.5	20/30
2	P734905	67	M	P	8	15	0	20/50
1	BBI-P75848	58	M	P		14	1.5	20/20
2	BBI-P75848	58	M	P		15	1.5	20/20
1	BBI-N19560	52	M	P	7	36	0	20/50
2	BBI-N19560	52	M	P	7	12	0.75	20/20
1	BBI-N19612	77	M	P		22	0	PL+PR Accurate
2	BBI-N19612	77	M	P		14	-1	20/60
1	BBI-P115417	64	M	P		14	1	20/20
2	BBI-P115417	64	M	P		13	-6	20/60p
1	BBI-P115433	77	M	P		30	0	20/400
2	BBI-P115433	77	M	P		18	-3	20/80p
1	BBI-P115983	59	F	P	6	16	0	PL+PR Accurate
2	BBI-P115983	59	F	P	7	17	-0.75	20/30
1	BBI-P115997	75	M	P	7	14	2	20/30
2	BBI-P115997	75	M	P	7	26	0	CF 1m
1	BBI-N19743	55	M	P	5	22	0	CF 1m
2	BBI-N19743	55	M	P	5	32	0	NPL
1	BBI-P116064	76	M	P	6	18	0	HM+
2	BBI-P116064	76	M	P	6	20	-3	20/50
1	BBI-N19750	70	F	P	7	38	0	PL+PR Inaccurate
2	BBI-N19750	70	F	P	7	30	0	20/100
1	BBI-N19823	72	M	P		22	-2	20/50
2	BBI-N19823	72	M	P		38	0	HM+
1	BBI-P116494	75	F	P	5	22	0	PL+PR Inaccurate
2	BBI-P116494	75	F	P	5	20	0	NPL
1	BBI-P116551	80	M	P		14	0	20/25
2	BBI-P116551	80	M	P		15	0	CF 2m
1	BBI-N18723	55	F	P	6	15	-1	CF CF
2	BBI-N18723	55	F	P	5	16	-1.25	20/50
1	BBI-N19776	60	M	P	3	20	1.5	20/20
2	BBI-N19776	60	M	P	3	38	0	HM+
1	BBI-P72623	76	M	P	6	12	0	20/20p
2	BBI-P72623	76	M	P	7	14	0	20/80
1	BBI-P115323	80	M	P	4	12	0	20/200
2	BBI-P115323	80	M	P	4	12	0	20/200
1	BBI-N19729	64	M	P		16	0	20/25p
2	BBI-N19729	64	M	P		16	0.75	20/20p
1	BBI-N19754	60	M	P	7	12	0	HM+
2	BBI-N19754	60	M	P	7	12	0	CF 2m
1	BBI-P116282	80	M	P	7	12	0	CF 1m
2	BBI-P116282	80	M	P	7	14	-2	20/40p
1	BBI-P116661	72	M	P	8	14	0	CF CF
2	BBI-P116661	72	M	P	8	15	0	20/400
1	BBI-P116770	74	F	P	7	17	0	20/400
2	BBI-P116770	74	F	P	7	18	-1.5	20/50
1	BBI-N19877	62	M	P	7	18	0.75	20/40
2	BBI-N19877	62	M	P	7	16	-2.75	20/50
1	BBI-P116862	80	M	P		40	0	20/100
2	BBI-P116862	80	M	P		42	0	NPL
1	BBI-P117046	74	M	P		12	-0.75	20/60
2	BBI-P117046	74	M	P		14	-1.25	20/60
1	KVC-P95029	66	M	P		10	2.25	20/20
2	KVC-P95029	66	M	P		10	0	20/500
1	KVC-N27075	66	M	P	8	14	0	20/30
2	KVC-N27075	66	M	P	8	14	0	20/40
1	KVC-P95088	63	M	P	8	24	0	20/20
2	KVC-P95088	63	M	P	8	24	0	20/20
1	KVC-P95151	66	F	R		18	0	20/50
2	KVC-P95151	66	F	R		18	0	20/80
1	KVC-P95171	76	M	P	8	18	0	PL+PR Accurate
2	KVC-P95171	76	M	P	8	22	-2	20/20
1	KVC-N27130	71	F	P		12	0	20/600
2	KVC-N27130	71	F	P		12	1.5	20/30
1	KVC-P95681	61	F	P	7	16	1.5	20/40
2	KVC-P95681	61	F	P	7	14	1	20/50
1	KVC-N27313	74	F	P	6	15	-2.75	20/40p
2	KVC-N27313	74	F	P	8	16	1.5	20/25
1	KVC-N27401	71	F	P	7	14	0	20/125p
2	KVC-N27401	71	F	P	7	16	0	NPL
1	KVC-N26521	61	M	P	7	19	0	20/80p
2	KVC-N26521	61	M	P	7	22	0	20/400
1	KVC-P95089	76	M	P		24	-1	20/30
2	KVC-P95089	76	M	P		52	0	CF 1m
1	KVC-N27118	71	M	P		23,24	0	20/30
2	KVC-N27118	71	M	P		.	0	PL+PR Inaccurate
1	KVC-N27193	64	M	R	6	30	-2.5	20/20p
2	KVC-N27193	64	M	R	6	12	1	20/20p
1	KVC-P95566	80	M	P	7	20	3	20/30p
2	KVC-P95566	80	M	P	7	20	0	CF 1m
1	KVC-N27406	86	M	R	8	19	-3	20/60
2	KVC-N27406	86	M	R	7	15	0	20/20p
1	KVC-P95563	81	M	P	8	14	0	20/30p
2	KVC-P95563	81	M	P	6	16	0	20/800
1	KVC-P96063	80	M	P	6	4	2	20/25
2	KVC-P96063	80	M	P	6	4	1.5	20/25
1	P910337	55	M	P	5	10	0	CF 2m
2	P910337	55	M	P	6	12	-5.5	20/60
1	N153859	53	F	P	8	14	0	PL+PR Accurate
2	N153859	53	F	P	8	12	0	20/20p
1	P911053	71	F	P	7	15	13	20/200
2	P911053	71	F	P	7	15	2.5	20/60
1	N337626	60	F	P	8	12	2	20/20
2	N337626	60	F	P	8	12	2	20/20
1	N122232	60	F	P	8	14	-1.75	20/100
2	N122232	60	F	P	8	14	-1.75	20/200
1	P911455	66	M	P		46	0	NPL
2	P911455	66	M	P		17	0.5	20/25p
1	P911587	75	F	P	4	12	10	20/600
2	P911587	75	F	P	5	20	0	20/600
1	P652841	69	M	P	6	18	0	PL+PR Accurate
2	P652841	69	M	P	4	18	0	PL+PR Accurate
1	P697601	58	M	P	8	16	0	HM+
2	P697601	58	M	P	8	18	1.25	20/80p
1	P625586	78	M	P	4	9	0	20/25
2	P625586	78	M	P	4	10	0	20/30
1	P911046	66	M	P	7	28	0	20/320
2	P911046	66	M	P	7	10	1.5	20/25
1	N332298	72	F	P	8	23	-2.5	20/40
2	N332298	72	F	P	8	28	0	20/80
1	P909193	70	F	P	8	12	-3	20/30
2	P909193	70	F	P	8	12	0.5	20/125
1	P910398	76	F	P	7	15	0.75	20/125p
2	P910398	76	F	P	7	13	0	20/125p
1	P910619	60	M	P	6	14	-5	20/50
2	P910619	60	M	P	6	11	0	20/50
1	P492391	70	F	P		14	0	20/20
2	P492391	70	F	P		15	0	20/25p
1	P910962	94	M	P	4	36	0	NPL
2	P910962	94	M	P	5	12	0	20/320
1	P911053	72	F	P	7	15	0	20/200
2	P911053	72	F	P	7	17	1.25	20/60
1	P911096	61	M	P	7	14	0	HM+
2	P911096	61	M	P	6	12	-0.25	20/20p
1	N337711	67	M	P	4	11	-2	20/125
2	N337711	67	M	P	4	11	0	CF CF
1	P458971	59	M	P	5	15	0	20/60p
2	P458971	59	M	P	4	15	0	20/20
1	P911848	76	F	P		40	0	NPL
2	P911848	76	F	P		15	0	20/30p
1	P911915	76	F	P		14	1.5	20/30
2	P911915	76	F	P	6	30	-2.5	20/500
1	N338074	56	M	P	7	10	-1.5	20/60p
2	N338074	56	M	P	8	11	-1.5	20/60p
1	N338315	66	M	P		18	0	20/40
2	N338315	66	M	P		14	0.5	20/20
1	N338325	50	F	P	6	21	1	20/20
2	N338325	50	F	P	6	18	0	20/320
1	P912892	77	M	P	8	14	0	20/40
2	P912892	77	M	P	8	11	1.5	20/20
1	P913362	63	M	P	6	18	0.75	20/50
2	P913362	63	M	P	7	16	-3.5	20/40
1	N338672	51	F	P	6	20	0	20/20
2	N338672	51	F	P	6	20	0	NPL
1	P913719	66	M	P		16	-2.5	20/25
2	P913719	66	M	P	8	16	-3	20/60p
1	N339097	66	F	P		20	-3.75	20/40
2	N339097	66	F	P		19	-4.5	20/30p
1	P914810	69	M	P	6	15	1.75	20/25
2	P914810	69	M	P	7	12	2.5	20/25
1	P914826	76	M	P	7	12	0	20/60
2	P914826	76	M	P	7	13	-1.5	CF 1m
1	P914857	78	M	P	7	26	0	20/25
2	P914857	78	M	P	6	20	0	PL+PR Accurate
1	P914995	66	M	P	8	15	0	PL+PR Accurate
2	P914995	66	M	P	8	14	2	20/20p
1	PN223777	26	M	P		14	0	NPL
2	PN223777	26	M	P	6	16	-1.5	20/30
1	N339440	56	M	P	6	18	-3.25	20/25
2	N339440	56	M	P	6	17	-3.75	20/50
1	N339845	71	M	P	6	10	-2.5	20/30p
2	N339845	71	M	P	6	11	0	20/60p
1	P916985	77	F	P	8	16	2.25	20/30
2	P916985	77	F	P	8	14	0	CF CF
1	N308046	67	M	P	8	24	0	20/60p
2	N308046	67	M	P	8	19	0	NPL
1	N337994	69	F	P	6	14	-4	20/60
2	N337994	69	F	P	6	16	-2.5	20/80
1	PN911974	64	M	P		55	0	PL+PR Inaccurate
2	PN911974	64	M	P	6	50	0	20/320
1	P912496	62	M	P	8	16	-1.5	20/25
2	P912496	62	M	P	6	30	-2	20/25
1	N338392	69	M	P	6	12	-4	20/50
2	N338392	69	M	P	6	24	-2.5	20/30
1	P535630	73	M	P	7	17	0	20/20
2	P535630	73	M	P	7	14	0	NPL
1	N338461	69	M	P	6	18	0	20/50
2	N338461	69	M	P	6	12	-2.5	20/200
1	P913641	76	M	P			0	.
2	P913641	76	M	P	5	32	0	20/400
1	N338778	76	M	P	7	10	1.75	20/25
2	N338778	76	M	P	6	.	0	NPL
1	P914286	51	M	P	3	16	-1.75	20/20p
2	P914286	51	M	P	4	54	-1	20/20p
1	N339123	61	M	P		32	0	PL+PR Accurate
2	N339123	61	M	P		12	-3	20/20
1	P914796	71	M	P	7	14	0	20/20p
2	P914796	71	M	P	7	50	0	PL+PR Inaccurate
1	P914848	67	M	R		Hypotonus	0	NPL
2	P914848	67	M	R	4	18	2	20/125p
1	N339660	46	M	R	8	16	-1	20/20
2	N339660	46	M	R	8	16	-1.5	20/25
1	N340262	64	F	P	4	61	0	NPL
2	N340262	64	F	P	4	39	0	PL+PR Accurate
1	N319226	42	M	P	2.3	22	-1.25	20/25
2	N319226	42	M	P	4.5	45	0	PL+PR Accurate
1	P031491	64	F	P	8	18	0	20/20
2	P031491	64	F	P	8	42	0	20/30
1	P842079	73	M	P	8	10	0	PL+PR Inaccurate
2	P842079	73	M	P	8	21	-0.5	20/20p
1	P881458	69	F	P		23	-0.5	PL+PR Accurate
2	P881458	69	F	P	8	23	0	20/200
1	P900258	81	F	P	5	21	1.5	20/40
2	P900258	81	F	P	5	20	0	20/40
1	N334578	71	F	P	7	12	0.5	CF 1m
2	N334578	71	F	P	7	12	0	20/200
1	P911975	60	F	P	7	13	3	20/20
2	P911975	60	F	P	6	12	3.5	20/20p
1	P912022	61	M	P	7	19	0	20/40
2	P912022	61	M	P	7	15	0	20/125
1	P912788	77	F	P	7	12	0	20/25
2	P912788	77	F	P	7	12	0	20/25
1	P913608	81	F	P			0
2	P913608	81	F	P		16	0	CF 1m
1	P914202	66	F	P	5	12	0	20/200
2	P914202	66	F	P	5	12	0	HM+
1	N339123	61	M	P		32	0	PL+PR Accurate
2	N339123	61	M	P		12	-3	20/20
1	N339406	71	F	P	6	10	-2	20/40
2	N339406	71	F	P	6	12	-2	20/30
1	P915707	75	M	P	7	15	-1.25	20/30p
2	P915707	75	M	P	7	16	-3	20/50
1	P915718	76	M	P	6	13	0	20/25
2	P915718	76	M	P	5	15	0	20/200
1	N339585	62	F	P	6	10	0	20/100
2	N339585	62	F	P		12	0	NPL
1	N276591	59	F	P	6	14	-3	20/100
2	N276591	59	F	P	6	10	0	20/25
1	P526922	72	M	P	7	11	0	20/80
2	P526922	72	M	P	8	15	0	20/200
1	P916666	59	M	P	8	12	1	20/20
2	P916666	59	M	P	8	10	0	20/400
1	N340030	71	M	P	6	6	0	PL+PR Accurate
2	N340030	71	M	P	6	20	1.5	20/30
1	P917025	62	F	P	6	12	0	20/20p
2	P917025	62	F	P	6	13	0	20/125p
1	P917041	53	F	P	8	15	0	20/125p
2	P917041	53	F	P	8	14	1	20/25
1	P917220	76	F	P		15	-1	20/40p
2	P917220	76	F	P		12	-1.5	20/30p
1	N340171	78	M	P	4	12	0	20/200
2	N340171	78	M	P	4	8	0	PL+PR Accurate
1	N340205	61	F	P	5	12	0	CF CF
2	N340205	61	F	P	4	14	0	CF 1m
1	N340215	76	F	P	7	8	0	CF 1m
2	N340215	76	F	P	7	10	-4	20/60p
1	P577416	69	M	P		14	0	20/40
2	P577416	69	M	P		12	0	HM+
1	KVC-P96481	64	M	P		16	-4	20/40p
2	KVC-P96481	64	M	P		15	0	20/200
1	KVC-P96651	69	F	P		19	0	20/320
2	KVC-P96651	69	F	P		14	0	20/200
1	KVC-N27832	66	F	P		16	-1.75	20/40
2	KVC-N27832	66	F	P		16	0	20/60
1	KVC-N27835	67	M	P		14	0	20/25
2	KVC-N27835	67	M	P		14	0	20/100
1	KVC-N27928	71	M	P		14	-1.25	20/40
2	KVC-N27928	71	M	P		16	-2.25	20/30
1	KVC-P95749	69	M	P	8	16	0	20/25p
2	KVC-P95749	69	M	P	6	16	0	20/80p
	KVC-N27558	66	M	P		22	-4	20/100
	KVC-N27558	66	M	P		14	-1.5	20/60p
1	KVC-P96572	66	F	P	7	27	0	CF CF
2	KVC-P96572	66	F	P	7	22	0.5	20/20
1	KVC-P96651	69	F	P		19	0	20/320
2	KVC-P96651	69	F	P		14	0	20/200
1	KVC-N27868	56	M	P	8	27	0	PL+PR Inaccurate
2	KVC-N27868	56	M	P	8	23	0.75	20/20
1	KVC-P97607	66	F	P		16	0	20/40
2	KVC-P97607	66	F	P		19	0	20/30p
1	KVC-N27542	59	M	R		16	0	PL+PR Accurate
2	KVC-N27542	59	M	R		14	0	20/600
1	KVC-N27608	69	F	P	7	14	-0.5	20/20
2	KVC-N27608	69	F	P	7	14	0	20/20
	KVC-N27623	67	M	P	8	14	-1.5	20/30
	KVC-N27623	67	M	P	8	14	-4	20/200
1	KVC-N27688	56	M	P	6	16	0	20/200
2	KVC-N27688	56	M	P	6	16	0	20/50p
1	KVC-N27767	65	F	P	8	18	0	20/50p
2	KVC-N27767	65	F	P	7	17	-3	20/80p
1	KVC-P96841	71	M	P	6	12	-2.75	20/40
2	KVC-P96841	71	M	P	7	10	-3	20/60p
1	KVC-N27787	60	F	P	8	14	3	20/25
2	KVC-N27787	60	F	P	8	12	0	HM+
1	KVC-N27957	67	F	P	7	14	0	20/50p
2	KVC-N27957	67	F	P	7	12	0	20/40p
1	GMRV-P62268	76	M	P		26	-3.5	20/60
2	GMRV-P62268	76	M	P		26	0	CF 1m
1	GMRV-N20741	61	F	P	7	10	1.5	20/59
2	GMRV-N20741	61	F	P	5	10	0.5	20/60
1	GMRV-P63994	80	M	P	3	13	0	CF CF
2	GMRV-P63994	80	M	P	3	15	0	CF 2m
1	GMRV-P64007	73	M	P		12	0	20/25p
2	GMRV-P64007	73	M	P		12	0	20/25p
1	GMRV-N20791	57	F	P	7	12	-7	20/50
2	GMRV-N20791	57	F	P	7	15	-7	20/60
1	GMRV-P64792	80	F	P	4	14	0.5	20/50
2	GMRV-P64792	80	F	P	7	14	1	20/50
1	GMRV-N21047	56	F	P	6	14	-2	20/40p
2	GMRV-N21047	56	F	P	5	14	-3	20/60p
1	GMRV-P64950	77	M	P	5	14	2.75	20/20p
2	GMRV-P64950	77	M	P	6	13	2.5	20/20
1	GMRV-N21174	57	F	P	5	10	0	CF CF
2	GMRV-N21174	57	F	P	5	14	0	20/40p
1	GMRV-P65281	71	F	P		14	-3	20/40p
2	GMRV-P65281	71	F	P		14	-3	20/60p
1	GMRV-P65388	59	M	P	6	18	-3	20/50
2	GMRV-P65388	59	M	P	6	18	2	20/25p
1	GMRV-N21243	63	M	P	6	14	1.5	20/20
2	GMRV-N21243	63	M	P	6	16	0	20/400
1	GMRV-N21246	63	M	P		12	-3	20/125
2	GMRV-N21246	63	M	P		8	0	PL+PR Inaccurate
1	GMRV-N21003	66	F	P	8	16	2	20/200
2	GMRV-N21003	66	F	P	8	14	1.5	20/25p
1	GMRV-P65247	51	M	P		30	-1.5	20/25p
2	GMRV-P65247	51	M	P		16	1.5	20/20
1	GMRV-N19929	64	M	P	7	14	1	20/50
2	GMRV-N19929	64	M	P	7	14	0.5	20/40
1	GMRV-P63668	69	F	P		22	-2	20/60
2	GMRV-P63668	69	F	P		38	0	PL+PR Inaccurate
1	GMRV-N20691	70	F	P	7	14	-1.5	20/50
2	GMRV-N20691	70	F	P	6	16	11	PL+PR Accurate
1	GMRV-P63784	76	M	P	6	.	0	HM+
2	GMRV-P63784	76	M	P	6	14	-2.5	20/125
1	GMRV-P63857	65	M	P	7	14	-1.5	20/50
2	GMRV-P63857	65	M	P	7	14	-1.5	20/50
1	GMRV-N20891	71	M	P	5	10	0	20/50
2	GMRV-N20891	71	M	P	5	10	0	PL+PR Inaccurate
1	GMRV-N21227	56	M	P	6	14	0	20/25
2	GMRV-N21227	56	M	P	6	12	1	20/25p
1	GMRV-N21229	65	M	P	7	12	0	20/200
2	GMRV-N21229	65	M	P	7	12	0	20/40p
1	GMRV-N21301	65	M	P	5	10	0	CF CF
2	GMRV-N21301	65	M	P	7	9	0	CF 1m
1	BBI-P16809	65	M	P	3	24	1.75	20/20p
2	BBI-P16809	65	M	P	3	24	0	20/40
1	BBI-P25184	65	M	P	6	16	2	20/20p
2	BBI-P25184	65	M	P	6	16	1.75	20/20p
1	BBI-P83612	70	F	P		18	2	20/30p
2	BBI-P83612	70	F	P		18	2	20/100
1	BBI-P116383	81	M	P		28	-3.25	20/80p
2	BBI-P116383	81	M	P		Dig H	0	NPL
1	BBI-P117542	70	M	P	8	16	0	CF 1m
2	BBI-P117542	70	M	P	5	16	0	PL+PR Inaccurate
1	BBI-P117644	49	M	P	4	14	0	20/400
2	BBI-P117644	49	M	P	4	14	-2.25	20/60
1	BBI-P117746	49	M	P		20	-10	20/400
2	BBI-P117746	49	M	P		18	0	PL+PR Accurate
1	BBI-P118298	55	F	P		12	0.75	20/20
2	BBI-P118298	55	F	P		15	0	HM+
1	BBI-P118341	83	F	P	5	10	0	20/100
2	BBI-P118341	83	F	P	5	10	0	PL+PR Accurate
1	BBI-P118358	71	F	P	6	14	0	20/30
2	BBI-P118358	71	F	P		15	0	PL+PR Accurate
1	BBI-P118377	66	M	P		14	0.5	20/25p
2	BBI-P118377	66	M	P		16	-2	20/125p
1	BBI-P118728	76	M	P	7	14	2.5	20/60
2	BBI-P118728	76	M	P	7	14	0.5	20/60
1	BBI-P118739	85	F	P		16	2.5	20/50
2	BBI-P118739	85	F	P		16	2.5	20/50
1	BBI-N20206	60	M	P		.	0	NPL
2	BBI-N20206	60	M	P	7	12	0.75	20/100p
1	BBI-P119423	63	M	R		32	0	PL+PR Accurate
2	BBI-P119423	63	M	R		12	0	20/80
1	BBI-N20374	65	M	P	6	1`2	0.5	20/20
2	BBI-N20374	65	M	P	6	12	0	CF CF
1	BBI-N20377	67	F	P	8	14	-4.5	20/40p
2	BBI-N20377	67	F	P	8	14	-0.5	20/20
1	BBI-P119713	66	M	P	7	14	0	20/30
2	BBI-P119713	66	M	P	7	13	1.5	20/40
1	BBI-P120476	62	F	P		14	0	CF CF
2	BBI-P120476	62	F	P		16	2.5	20/20
1	BBI-N20607	80	F	P		Dig S	0	PL+PR Accurate
2	BBI-N20607	80	F	P		.	0	CF 2m
1	BBI-PN120753	75	F	P		16	0	20/400
2	BBI-PN120753	75	F	P		16	-1.5	20/50
1	BBI-P116064	76	M	P	6	18	0	HM+
2	BBI-P116064	76	M	P	6	20	-3.5	20/50
1	BBI-P117477	44	M	P		21	0	HM+
2	BBI-P117477	44	M	P		15	0	20/80
1	BBI-P117781	68	M	P	5	20	1	.6/9
2	BBI-P117781	68	M	P	5	24	1	.6/36
1	BBI-N20223	61	M	P		30	0	20/30
2	BBI-N20223	61	M	P		30	-1.5	20/30
1	BBI-P119236	86	M	P		22	0	20/100
2	BBI-P119236	86	M	P		.	0	NPL
1	BBI-P119761	67	M	P		26	-1.25	20/20
2	BBI-P119761	67	M	P		44	0	PL+PR Inaccurate
1	BBI-P120330	64	F	P	7	23	0.5	20/20
2	BBI-P120330	64	F	P	7	23	0	CF 2m
1	BBI-P116860	70	M	P	7	16	0	CF 1m
2	BBI-P116860	70	M	P	7	14	0	CF 1m
1	BBI-P117691	57	M	P	6	10	0	20/200
2	BBI-P117691	57	M	P	6	10	0.75	20/20p
1	BBI-P118460	80	M	P	7	16	0	20/80
2	BBI-P118460	80	M	P	7	15	0	20/80
1	BBI-P120670	79	M	P		14	0	20/25
2	BBI-P120670	79	M	P		12	0	20/25
1	BBI-N20642	72	F	P	4	16	0	PL+PR Accurate
2	BBI-N20642	72	F	P	4	15	0	PL+PR Accurate
1	BBI-P120954	60	F	P	6	14	0	20/40
2	BBI-P120954	60	F	P	6	12	-0.5	20/30
1	BBI-P121108	59	M	P	7	20	0	20/125
2	BBI-P121108	59	M	P	7	36	-0.75	20/50p
1	BBI-P121320	90	M	P	3	16	0	PL+PR Accurate
2	BBI-P121320	90	M	P	3	24	0	PL+PR Inaccurate
1	BBI-P121919	75	F	P		38	0	PL+PR Inaccurate
2	BBI-P121919	75	F	P		12	0	20/100p
1	BBI-P121970	52	M	P	8	16	0	PL+PR Accurate
2	BBI-P121970	52	M	P	8	12	0	20/20
1	BBI-N20765	65	M	P	7	14	0	20/50
2	BBI-N20765	65	M	P	7	16	0	20/80
1	BBI-N20793	72	M	P		24	0	20/400
2	BBI-N20793	72	M	P		26	0	PL+PR Inaccurate
1	BBI-N20801	75	M	P	6	12	0	PL+PR Inaccurate
2	BBI-N20801	75	M	P	6	12	0	20/30p
1	P894245	54	M	P	8	10	0	20/30p
2	P894245	54	M	P	7	12	0	20/20p
1	P915184	64	F	P	8	16	0.5	20/20
2	P915184	64	F	P	8	18	-0.5	20/40
1	N340686	61	M	P	8	11	-0.75	20/50
2	N340686	61	M	P	8	11	0	20/60
1	N340690	61	M	P	8	19	0	20/125p
2	N340690	61	M	P	8	19	. +0.75	20/125
1	N340691	51	F	P	7	12	0	20/30p
2	N340691	51	F	P	5	10	0	HM+
1	N340702	61	M	P	8	27	-1	20/30
2	N340702	61	M	P	8	40	0.75	20/30
1	P918819	61	F	P	7	22	0	CF 1m
2	P918819	61	F	P	7	22	2	20/20
1	N341054	73	M	P	7	45	0	CF 1m
2	N341054	73	M	P	7	37	0	20/600
1	P917528	56	M	P	8	13	0	20/40
2	P917528	56	M	P	8	13	0.5	20/20
1	N340806	66	F	P	3	14	0	20/60p
2	N340806	66	F	P	4	27	0	PL+PR Accurate
1	N340824	67	M	R	8	25	0	PL
2	N340824	67	M	R	8	17	1.25	20/200
1	P918861	56	M	P	8	36	-3	20/40p
2	P918861	56	M	P	8	30	-2.5	20/125
1	P919505	61	M	P		30	-2.25	20/30p
2	P919505	61	M	P		32	-2	20/40
1	N310686	70	M	P	3	14	2	CF 1m
2	N310686	70	M	P	3	12	0	CF 1m
1	N337711	67	M	P	4	11	-2	20/125
2	N337711	67	M	P	4	11	0	CF CF
1	N339532	66	M	P	5	13	-5	20/40p
2	N339532	66	M	P	5	13	-3	20/40p
1	P917979	76	F	P	8	13	0.75	20/60
2	P917979	76	F	P	8	13	2.5	20/50
1	P821675	74	M	P	8	14	0	20/25
2	P821675	74	M	P	6	13	0	20/40
1	P918208	55	F	P	3	18	3.5	20/20
2	P918208	55	F	P	3	16	3.5	20/20
1	P918305	46	F	P	8	17	0.5	20/20
2	P918305	46	F	P	8	16	0.5	20/20
1	N340595	76	M	P	8	16	0	20/20p
2	N340595	76	M	P	6	16	0	HM+
1	N340601	66	M	P	6	16	0	20/50
2	N340601	66	M	P	6	18	0	CF CF
1	N340623	79	M	P	5	.	0	CF CF
2	N340623	79	M	P		.	-0.25	PL+PR Accurate
1	P918424	69	F	P	5	16	-1	20/60p
2	P918424	69	F	P	5	15	-2	20/125p
1	PN918516	76	F	P			0	NPL
2	PN918516	76	F	P	6	18	0	PL+PR Accurate
1	N051106	85	M	P	6	17	-1.5	20/25
2	N051106	85	M	P	6	13	0	20/25
1	P918576	76	F	P	7	10	0	PL+PR Accurate
2	P918576	76	F	P	7	14	0	20/100
1	P918772	58	M	P	8	21	-2	20/50
2	P918772	58	M	P	8	16	-2.5	20/25
1	P918986	69	M	R	7	22	-2.75	20/30p
2	P918986	69	M	R	8	21	-0.5	20/25
1	P919519	58	M	P	7	10	-4	20/60p
2	P919519	58	M	P	7	12	-5.5	20/80p
1	KVC-P97713	71	F	P	7	10	0	20/60
2	KVC-P97713	71	F	P	7	12	0	20/60
1	KVC-P97849	51	M	P	8	19	-3.5	20/80
2	KVC-P97849	51	M	P	8	16	-3	20/30
1	KVC-N28226	66	F	P		18	0.75	20/40
2	KVC-N28226	66	F	P		14	0	20/200
1	GMRV-N17665	71	F	P	7	10	0.5	20/30
2	GMRV-N17665	71	F	P	6.5	10	0	20/80
1	GMRV-N21257	71	M	P		16	0	20/100p
2	GMRV-N21257	71	M	P		11	0	20/400
1	GMRV-N21485	80	M	P	3	12	0	PL+PR Inaccurate
2	GMRV-N21485	80	M	P	6	18	0.5	20/30p
1	GMRV-N21561	85	M	P	6	14	0	CF 1m
2	GMRV-N21561	85	M	P	6	15	0	CF 2m
1	GMRV-N21626	74	M	P	7	10	0	20/100
2	GMRV-N21626	74	M	P	4	10	0	CF CF
1	GMRV-P66593	53	M	P	7	12	1.75	20/20
2	GMRV-P66593	53	M	P	7	12	2	20/20
1	GMRV-P66719	73	M	P		14	2.5	20/25p
2	GMRV-P66719	73	M	P		15	1.5	20/50p
1	GMRV-N21756	65	M	P	6	16	0	CF 2m
2	GMRV-N21756	65	M	P	8	14	0	20/100p
1	GMRV-P67019	64	M	P		14	4.5	20/20
2	GMRV-P67019	64	M	P		14	4.5	20/20
1	GMRV-P67084	61	M	P	7	15	0	20/800
2	GMRV-P67084	61	M	P	7	17	0	20/320
1	GMRV-N21559	76	M	P		24	-1	20/100p
2	GMRV-N21559	76	M	P		36	0	20/400
1	BBI-N20928	61	M	P	8	16	0	20/200
2	BBI-N20928	61	M	P	8	16	0.75	20/25
1	BBI-P122669	67	M	P	7	10	0	20/200
2	BBI-P122669	67	M	P	7	15	-1	20/60
1	BBI-P122731	67	M	R	7	10	-3	20/40
2	BBI-P122731	67	M	R	7	10	-1.5	20/50
1	BBI-P122784	57	F	P	6	24	-2	20/20p
2	BBI-P122784	57	F	P	6	22	0	20/20
1	BBI-N21015	73	M	P	4	36	0	NPL
2	BBI-N21015	73	M	P	5	38	0	NPL
1	BBI-N21031	71	M	P	7	24	0	CF 1m
2	BBI-N21031	71	M	P	7	12	0	20/125
1	BBI-P123311	70	M	P		12	0	20/30
2	BBI-P123311	70	M	P		48	0	PL+PR Inaccurate
1	BBI-N21160	79	M	P		14	1	20/40
2	BBI-N21160	79	M	P		14	1	20/40
1	BBI-P123420	76	F	P		14	. -4.50	20/80
2	BBI-P123420	76	F	P		18	0	20/125
1	BBI-P123706	78	F	P	7	10	2.25	20/60
2	BBI-P123706	78	F	P	7	14	3	20/25
1	BBI-P123884	62	M	P	8	16	0	20/80p
2	BBI-P123884	62	M	P	8	16	1	20/20
1	BBI-P122601	55	M	P		20	0	CF CF
2	BBI-P122601	55	M	P		40	0	NPL
1	BBI-P123558	76	M	P		48	0	PL+PR Inaccurate
2	BBI-P123558	76	M	P		34	0	PL
1	BBI-P123609	72	F	P	7	14	0	20/40
2	BBI-P123609	72	F	P	7	16	0	20/30
1	BBI-P122325	72	M	P	5	18	-2	.6/12p
2	BBI-P122325	72	M	P	5	18	-3	.6/36
1	BBI-P122922	76	M	P	7	14	0	PL+PR Accurate
2	BBI-P122922	76	M	P	7	14	0	20/50
1	BBI-P123106	60	F	P	7	10	0.75	20/30
2	BBI-P123106	60	F	P	7	10	0	PL+PR Accurate
1	BBI-N21147	63	M	P	5	16	0	20/60p
2	BBI-N21147	63	M	P	5	17	0	20/60
1	BBI-N21149	78	M	P	8	14	0	20/60
2	BBI-N21149	78			8	15	0	20/100
1	BBI-P123722	77	M	P	8	14	0	20/20p
2	BBI-P123722	77	M	P	8	14	2	20/125
1	BBI-P124165	76	M	P	5	16	-0.5	20/30p
2	BBI-P124165	76	M	P	6	14	1.5	20/25p
1	P919661	77	F	P	6	12	-0.5	20/200
2	P919661	77	F	P	8	12	-0.5	20/30p
1	P919934	63	M	P	6	14	-4.5	20/80
2	P919934	63	M	P	8	15	-4	20/50p
1	N341224	71	M	P	5	14	0	20/125p
2	N341224	71	M	P	5	14	0	20/125p
1	N341339	71	F	P	7	10	0	20/40p
2	N341339	71	F	P	7	10	0	20/25p
1	P920843	71	F	P	7	14	0	CF CF
2	P920843	71	F	P	4	14	-3	20/80
1	N341616	81	F	P	7	16	0	20/40
2	N341616	81	F	P	7	15	0	HM+
1	P921642	68	M	P	8	10	-2	20/100p
2	P921642	68	M	P	8	10	0.75	20/40
1	N342065	49	F	P	8	16	0.25	20/25
2	N342065	49	F	P	8	45	-0.5	20/30
1	N342164	67	M	P	8	15	0.5	20/20
2	N342164	67	M	P	8	.	0	20/100
1	P764307	66	M	P	6	20	-2	20/80p
2	P764307	66	M	P	6	24	-1.25	20/60p
1	P833967	67	F	P	8	14	-4	20/40P
2	P833967	67	F	P	6	16	-4	20/40
1	P853723	61	M	P	6	10	0	20/400
2	P853723	61	M	P		14	0	20/25
1	P340620	68	M	P	8	16	0	20/40
2	P340620	68	M	P	8	18	0	20/50
1	P919657	77	M	P	8	17	1	20/30
2	P919657	77	M	P	8	16	1.25	20/30p
1	P920194	63	F	P	8	16	-1.5	20/40
2	P920194	63	F	P	8	16	-0.75	20/25
1	P920361	62	M	P	6	22	0	20/20p
2	P920361	62	M	P	6	29	0	20/20p
1	P920548	56	M	P		15	1.75	20/20p
2	P920548	56	M	P		15	1.25	20/20
1	N341342	63	M	P	5	40	0	CF CF
2	N341342	63	M	P	7	23	-2.5	20/60p
1	PN920615	61	M	P	6	14	-2.75	20/50
2	PN920615	61	M	P	7	15	0	CF 2m
1	P920737	67	F	P		28	0	NPL
2	P920737	67	F	P		45	-3.5	20/50
1	P921117	73	M	P	7	20	0	PL+PR Inaccurate
2	P921117	73	M	P	7	28	2	20/125p
1	N341690	81	M	P	6	18	0	20/50p
2	N341690	81	M	P	3	46	0	.
1	P921694	51	M	P	8	12	0	20/50p
2	P921694	51	M	P	8	13	0	20/125
1	N341805	47	M	P	7	12	0	20/200
2	N341805	47	M	P	7	13	0	20/25
1	N276591	59	F	P	6	14	-0.5	20/100
2	N276591	59	F	P	6	10	0	20/25
1	N341094	61	M	P	7	12	-2	20/50
2	N341094	61	M	P	6	16	0	20/320
1	P919851	63	F	P	8	12	-2.25	20/30
2	P919851	63	F	P	8	12	-2	20/100
1	N341224	71	M	P	5	14	0	20/125p
2	N341224	71	M	P	5	14	0	20/125p
1	P920216	52	M	P	8	13	0	20/20
2	P920216	52	M	P	8	14	0	20/400
1	N277568	66	F	P		15	0	20/25
2	N277568	66	F	P		19	0	CF CF
1	P920779	66	M	P	7	14	0	20/200
2	P920779	66	M	P	7	13	1	20/25
1	N341467	59	M	P	6	14	0.5	20/20p
2	N341467	59	M	P	5	14	0	20/100
1	N341690	81	M	R	6	18	0	20/50p
2	N341690	81	M	R	3	46	0	.
1	P921696	62	M	P	8	22	1.25	20/30p
2	P921696	62	M	P	8	18	1.5	20/20
1	P922228	76	M	P	4	14	-0.5	20/20
2	P922228	76	M	P	4	15	0	20/20
1	N341957	59	F	P		16	0	HM+
2	N341957	59	F	P	8	18	-1.5	20/100p
1	P922785	55	F	R	8	13	1.75	20/20
2	P922785	55	F	R	8	15	1	20/20
1	KVC-N28433	83	M	P	4	14	3.5	20/20
2	KVC-N28433	83	M	P	4	16	2	20/200
1	KVC-P98605	70	M	P	8	12	-0.5	20/30
2	KVC-P98605	70	M	P	8	12	0	20/320
1	KVC-P98998	58	M	P		55	0	PL+PR Inaccurate
2	KVC-P98998	58	M	P		32	0.75	20/20p
1	KVC-N28688	71	M	P	7	36	-3	20/125p
2	KVC-N28688	71	M	P	7	30	-2.75	20/80
1	KVC-N27669	61	F	R	8	36	0	CF 1m
2	KVC-N27669	61	F	R	8	18	-3.75	20/50
1	KVC-P98347	71	F	P	6	14	0	20/30p
2	KVC-P98347	71	F	P	6	16	-4	20/200
1	KVC-P98782	65	M	P	6	30	1	20/30
2	KVC-P98782	65	M	P	6	48	0	20/40
1	KVC-P98955	64	F	P	6	18	0	20/20p
2	KVC-P98955	64	F	P	5	18	0	HM+
1	KVC-N28677	71	M	P	3	16	0	20/40
2	KVC-N28677	71	M	P	5	17	-3	20/60p
1	KVC-P99055	61	F	P	8	16	0	20/20p
2	KVC-P99055	61	F	P	8	16	0	20/20p
1	KVC-N28735	56	F	P	8	16	0	20/25
2	KVC-N28735	56	F	P	8	15	0	20/40
1	KVC-N28751	68	M	P	6	16	0	CF 1m
2	KVC-N28751	68	M	P	6	16	0	20/60p
1	GMRV-P66584	66	M	P		10	0	CF 1m
2	GMRV-P66584	66	M	P		12	0	CF 1m
1	GMRV-P67268	61	F	P	5	14	0	20/25p
2	GMRV-P67268	61	F	P	5	14	0	20/125
1	GMRV-N21913	70	M	P		.	0	PL+PR Accurate
2	GMRV-N21913	70	M	P		15	0	20/50
1	GMRV-P67712	79	M	P		14	-4	20/100
2	GMRV-P67712	79	M	P		16	-4	20/100
1	GMRV-P67912	81	M	P		16	0	20/400
2	GMRV-P67912	81	M	P		16	0	20/400
1	GMRV-P67940	64	F	P		12	0	CF CF
2	GMRV-P67940	64	F	P		12	-1.5	20/25p
1	GMRV-N22189	66	M	P		26	0	CF CF
2	GMRV-N22189	66	M	P		26	0	CF CF
1	GMRV-P68688	65	M	P	8	18	0	20/200
2	GMRV-P68688	65	M	P	8	19	0	20/125
1	GMRV-N21274	61	M	P		34	0	PL+PR Accurate
2	GMRV-N21274	61	M	P		12	-2	20/125
1	GMRV-P67407	48	M	P	4	30	0	CF 2m
2	GMRV-P67407	48	M	P	4	5	0	20/50
1	GMRV-P68413	51	M	P		12	-0.5	20/25p
2	GMRV-P68413	51	M	P		12	0.5	20/25p
1	BBI-P62950	63	M	P	7	15	3	20/20
2	BBI-P62950	63	M	P	7	16	1.75	20/20
1	BBI-N20181	66	F	P		16	0	HM+
2	BBI-N20181	66	F	P		16	0	20/50
1	BBI-P121699	72	M	P	6	38	0	PL+PR Accurate
2	BBI-P121699	72	M	P	6	11	0	20/50
1	BBI-N20816	53	F	P	7	38	0	HM+
2	BBI-N20816	53	F	P	7	24	0	20/80
1	BBI-P122497	79	M	P		30	0	CF CF
2	BBI-P122497	79	M	P		20	0	202/100
1	BBI-N21322	75	M	P	6	12	-2	20/100
2	BBI-N21322	75	M	P	6	20	0	NPL
1	BBI-N21362	66	M	P	7	16	0	20/50
2	BBI-N21362	66	M	P	7	15	0	HM+
1	BBI-P124693	75	F	P		12	0	20/80p
2	BBI-P124693	75	F	P		16	0	CF 1m
1	BBI-P124757	63	M	P		14	2	20/20
2	BBI-P124757	63	M	P		16	-1.5	20/60
1	BBI-P124799	68	M	P		35	0	PL+PR Accurate
2	BBI-P124799	68	M	P		14	0	20/30p
1	BBI-P124800	70	M	P	6	16	0	20/400
2	BBI-P124800	70	M	P	6	14	0	20/25
1	BBI-N21464	71	M	P		Dig S	-2.75	PL+PR Inaccurate
2	BBI-N21464	71	M	P		28	0	20/50p
1	BBI-P124933	65	M	P		35	0	PL+PR Inaccurate
2	BBI-P124933	65	M	P		12	-2.5	20/50
1	BBI-P125034	77	M	P	5	15	-3	20/40p
2	BBI-P125034	77	M	P	6	16	-3	20/40
1	BBI-N21630	66	M	P		15	0	PL+PR Accurate
2	BBI-N21630	66	M	P		16	0	PL+PR Accurate
1	BBI-P126002	57	M	P		19	1	20/20
2	BBI-P126002	57	M	P		25	0.5	20/20
1	BBI-N21713	66	M	P	5	28	0	PL+PR Inaccurate
2	BBI-N21713	66	M	P	7	14	1	20/40
1	BBI-P46148	70	M	P		12	0	20/600
2	BBI-P46148	70	M	P		12	-5	20/200
1	BBI-P106768	76	M	P		34	0	HM+
2	BBI-P106768	76	M	P		16	-0.75	20/50
1	BBI-N20642	73	M	P	4	16	0	PL+PR Accurate
2	BBI-N20642	73	M	P	4	15	0	PL+PR Accurate
1	BBI-P39358	79	M	P	7	13	2	20/25
2	BBI-P39358	79	M	P	7	14	0	20/30
1	BBI-N21513	76	M	P	6	16	0	CF 2m
2	BBI-N21513	76	M	P	7	18	-1.5	20/50
1	BBI-P123059	63	M	P		16	-1	20/40
2	BBI-P123059	63	M	P		48	0	NPL
1	BBI-N21409	71	M	P		20	0	20/80
2	BBI-N21409	71	M	P		35	0	CF CF
1	BBI-P125745	79	M	P		19	-3.75	20/30
2	BBI-P125745	79	M	P		19	-4	20/125
1	BBI-P125944	59	M	P		36	0	PL+PR Inaccurate
2	BBI-P125944	59	M	P		14	-3.25	20/80
1	BBI-N21956	66	M	P	8	14	0	20/30p
2	BBI-N21956	66	M	P	8	16	0	NPL
1	BBI-P126683	65	M	P		15	0	20/400
2	BBI-P126683	65	M	P		15	-3	20/125p
1	BBI-N21886	71	F	P	7	14	0	20/125
2	BBI-N21886	71	F	P	7	12	-2	20/30
1	P923455	66	M	P	7	16	-0.5	20/40
2	P923455	66	M	P	7	14	-2	20/100
1	P923634	81	M	P	7	12	0	20/25
2	P923634	81	M	P	5	12	0	20/50p
1	P923833	67	M	P	8	15	2.25	20/20
2	P923833	67	M	P	6	15	0.5	20/30
1	N303094	72	M	P	7	13	2	20/20p
2	N303094	72	M	P	6	11	0	20/125
1	P927269	76	M	R	7	15	-2	20/50
2	P927269	76	M	R	7	15	1	20/30
1	P927352	37	F	P	8	17	-3	20/50p
2	P927352	37	F	P	8	15	0	CF CF
1	P927416	68	M	P	7	12	-1.5	20/30p
2	P927416	68	M	P	5	14	0	HM+
1	N344033	59	F	P	8	10	-9	20/50
2	N344033	59	F	P	8	10	-8	20/50
1	N344183	67	F	P	7	14	0.5	20/20
2	N344183	67	F	P	7	14	0	20/30
1	P817671	58	M	P	6	14	0	20/100
2	P817671	58	M	P	8	18	0	20/20
1	P922655	66	M	P		Dig H	0	NPL
2	P922655	66	M	P	5	66	0	20/320
1	N342441	68	M	R	8	18	-2.5	20/30p
2	N342441	68	M	R	8	16	0	20/200
1	N342447	71	M	P	6	11	-2.75	20/30p
2	N342447	71	M	P	6	12	-2.5	20/25p
1	P923468	71	M	P	6	12	-1.75	20/25
2	P923468	71	M	P	6	10	0	HM+
1	P923677	80	M	P	8	38	-0.75	20/25
2	P923677	80	M	P	8	29	0.5	20/25
1	N342671	60	M	P	3	48	-1.25	20/20
2	N342671	60	M	P	4	60	0	HM+
1	N342700	73	M	P	5	14	-2	20/50
2	N342700	73	M	P	5	14	0	20/60
1	P924040	73	M	P	3	16	1	20/20p
2	P924040	73	M	P	7	27	0	HM+
1	P924721	60	F	P	7	16	0.5	20/25
2	P924721	60	F	P	7	26	0	NPL
1	P924874	85	M	P	5	18	2.5	20/40
2	P924874	85	M	P	4	18	-1.75	20/40
1	P925088	64	F	P		16	-4	20/80
2	P925088	64	F	P		23	0	NPL
1	N343337	71	M	P	7	26	0	20/80
2	N343337	71	M	P	8	28	0	HM+
1	P774932	63	M	P		12	0.5	20/20
2	P774932	63	M	P		19	0	20/600
1	P926855	86	F	P		3	0	NPL
2	P926855	86	F	P	4	15	-3	20/100
1	P926877	68	M	P	5	19	1	20/20
2	P926877	68	M	P	8	10	0	20/20
1	N295493	73	M	P	6	24	-4.5	20/100
2	N295493	73	M	P	4	18	0	20/80
1	P697010	70	F	P	8	11	2	20/20
2	P697010	70	F	P	8	12	0	20/20
1	P056420	72	M	P	5	20	0.75	20/20p
2	P056420	72	M	P	5	12	0.5	20/20p
1	P764138	59	M	P	6	14	0	20/20
2	P764138	59	M	P	8	16	0	20/20
1	P923360	60	F	P	4	13	0	20/20
2	P923360	60	F	P	7	10	1.75	20/20
1	N342539	61	F	P	7	15	-0.75	20/40
2	N342539	61	F	P	7	15	-1	20/30
1	P923622	69	M	P	7	11	3.5	20/60
2	P923622	69	M	P	7	17	0	CF CF
1	N342631	77	F	P	5	50	0	PL+PR Inaccurate
2	N342631	77	F	P	5	14	-1.5	20/50p
1	N342644	56	M	P	8	12	0	20/320
2	N342644	56	M	P	8	10	1	20/20
1	N342649	66	M	P	4	19	0	NPL
2	N342649	66	M	P	4	13	0	20/80
	P924339	64	M	P	8	10	0	20/20
	P924339	64	M	P	8	10	0	20/60P
1	P925387	57	F	P	5	10	0	20/30
2	P925387	57	F	P	4	29	0	20/200
1	P925432	68	F	P	7	15	1	20/20
2	P925432	68	F	P	6	15	0.75	20/20
1	P925532	70	M	P	8	12	3.75	20/25p
2	P925532	70	M	P	8	12	0	20/30
1	N343181	71	F	P	8	16	0	20/320
2	N343181	71	F	P	8	14	0	20/200
1	P925686	80	F	P	8	15	0	20/40
2	P925686	80	F	P	8	18	-1.5	20/60
1	N244600	70	F	P	7	10	0	HM+
2	N244600	70	F	P	7	9	0	PL+PR Accurate
1	N343547	58	F	P	8	12	-3.75	20/50
2	N343547	58	F	P	8	11	-2	20/60
1	N343615	76	M	P	3	18	-1.5	20/30
2	N343615	76	M	P	5	16	0	CF CF
1	P927139	70	M	P	6	14	0.5	20/30
2	P927139	70	M	P	6	14	-1.5	20/30
1	N343827	51	M	R		14	0	PL+PR Inaccurate
2	N343827	51	M	R		13	0	PL
1	N343923	71	M	P	8	15	0	PL+PR Accurate
2	N343923	71	M	P	8	16	-2.5	20/100p
1	N343948	86	M	P		5	0	HM+
2	N343948	86	M	P	5	10	0	20/320
1	N344046	69	M	P	4	28	0	NPL
2	N344046	69	M	P	4	28	0	HM+
1	N344130	47	F	P	5	15	-2.5	20/100
2	N344130	47	F	P	5	15	-2.75	20/80
1	N344150	71	F	P	5	16	0	20/25
2	N344150	71	F	P	5	15	0	20/40
1	P928048	71	M	P	8	15	1	20/20
2	P928048	71	M	P	8	14	0.25	20/50p
1	P928740	63	F	P	8	14	-2.5	20/125
2	P928740	63	F	P	8	13	2.5	20/40
1	KVC-N28867	71	M	P	6	18	0	20/50p
2	KVC-N28867	71	M	P	6	14	-2	20/50p
1	KVC-P99851	73	M	P		14	-0.75	20/25p
2	KVC-P99851	73	M	P		14	-2.5	20/25p
1	KVC-N28983	66	F	P		15	0	20/50
2	KVC-N28983	66	F	P		16	0	20/50
1	KVC-N29021	61	M	R	8	12	0	20/30p
2	KVC-N29021	61	M	R	7	14	0	20/25p
1	KVC-N29128	66	M	P		25	0	CF CF
2	KVC-N29128	66	M	P		19	-2	20/30p
1	KVC-N29156	61	F	P		13	-2.5	20/50
2	KVC-N29156	61	F	P		12	-2.75	20/60p
1	KVC-N29178	67	M	P		10	-3.5	20/50p
2	KVC-N29178	67	M	P		8	0	20/30
1	KVC-N29326	61	F	P		15	-3	20/50p
2	KVC-N29326	61	F	P		16	-3	20/125p
1	KVC-N4077	60	M	P	8	24	0	20/20p
2	KVC-N4077	60	M	P	8	12	0	20/30
1	KVC-N23334	71	F	R	8	19	-0.75	20/30p
2	KVC-N23334	71	F	R	8	20	0.5	20/30
1	KVC-N28553	76	M	P		34	0	PL+PR Inaccurate
2	KVC-N28553	76	M	P		14	0	20/320
1	KVC-N29071	66	M	P		30	0	CF CF
2	KVC-N29071	66	M	P		30	0	20/200
1	KVC-P100362	72	M	P	7	19	0	20/200
2	KVC-P100362	72	M	P	7	19	-1.75	20/25p
1	KVC-N4030	55	F	P	8	12	1.5	20/20
2	KVC-N4030	55	F	P	7	14	2	20/20
1	KVC-P48117	73	M	P	8	10	-3	20/60p
2	KVC-P48117	73	M	P	8	10	1	20/20
1	KVC-N28931	66	M	R	4	11	0	HM+
2	KVC-N28931	66	M	R	5	12	0	20/60
1	KVC-P99932	77	F	P	7	16	0	20/100
2	KVC-P99932	77	F	P	7	16	0.75	20/20
1	KVC-N28992	62	M	R		14	0	20/25p
2	KVC-N28992	62	M	R		12	0	20/20p
1	KVC-N29055	77	M	R	6	10	0	CF CF
2	KVC-N29055	77	M	R	6	10	0	20/25p
1	KVC-N29062	56	M	P	8	8	-3	20/40p
2	KVC-N29062	56	M	P	8	8	0	20/25
1	KVC-N29239	74	F	P	7	14	0	PL+PR Accurate
2	KVC-N29239	74	F	P	8	18	0	20/30p
1	GMRV-N11503	67	M	P	8	10	0	CF 2m
2	GMRV-N11503	67	M	P	8	16	0	CF 2m
1	GMRV-N22408	75	M	P		17	-7	20/125
2	GMRV-N22408	75	M	P		60	0	PL+PR Inaccurate
1	GMRV-N22479	75	F	P	8	12	0	20/60p
2	GMRV-N22479	75	F	P	8	12	1.5	20/30
1	GMRV-P68823	73	F	P	3	14	0	20/25p
2	GMRV-P68823	73	F	P	3	15	0	CF CF
1	GMRV-N22541	66	M	P	5	14	0	20/400
2	GMRV-N22541	66	M	P	5	14	0	20/100
1	GMRV-P69069	66	M	P	6	16	-0.5	20/30
2	GMRV-P69069	66	M	P	6	20	1.5	20/30
1	GMRV-P69658	53	F	P		13	0.5	20/20
2	GMRV-P69658	53	F	P		14	-0.75	20/20
1	GMRV-P70053	66	F	P		12	1.25	20/20
2	GMRV-P70053	66	F	P		12	1.25	20/20
1	GMRV-P70237	83	M	P		9	0	20/50
2	GMRV-P70237	83	M	P		12	0	20/400
1	GMRV-P70276	66	M	P	7	13	0	20/40
2	GMRV-P70276	66	M	P	7	7	0	20/25
1	GMRV-P71069	54	M	P		32	-2	20/100
2	GMRV-P71069	54	M	P		22	-1	20/100p
1	GMRV-N23216	46	M	P	6	18	0	CF 2m
2	GMRV-N23216	46	M	P	6	16	0	CF 1m
1	GMRV-N23226	76	F	P	6	18	0	20/125
2	GMRV-N23226	76	F	P	6	16	0	20/200
1	GMRV-P71172	60	F	P	7	19	-2	20/30p
2	GMRV-P71172	60	F	P	7	14	0	20/25p
1	GMRV-N23281	60	F	P	6	10	0	CF 1m
2	GMRV-N23281	60	F	P	6	9	0	CF 1m
1	GMRV-P71339	77	M	P	6	16	0	PL+PR Accurate
2	GMRV-P71339	77	M	P	6	16	2	20/25
1	GMRV-P71605	56	M	P		13	2.5	20/60
2	GMRV-P71605	56	M	P		42	0	20/100
1	GMRV-P69573	64	F	P	6	29	4.5	20/20p
2	GMRV-P69573	64	F	P	6	22	5	20/20p
1	GMRV-N23138	63	M	P		18	0	CF 1m
2	GMRV-N23138	63	M	P		15	0	CF 2m
1	GMRV-N23177	66	M	P	8	14	0	CF 2m
2	GMRV-N23177	66	M	P	8	16	0	CF CF
1	GMRV-P71167	67	M	R		16	0	20/20
2	GMRV-P71167	67	M	R		18	0	20/200
1	GMRV-P71177	69	M	P		12	-3	20/50p
2	GMRV-P71177	69	M	P		12	-3	20/125
1	BBI-P20797	57	F	P	7	18	-1	20/30
2	BBI-P20797	57	F	P	7	18	0	20/20p
1	BBI-P83724	74	M	P	7	16	1	20/20
2	BBI-P83724	74	M	P	7	17	0	20/30
1	BBI-P97517	70	M	P	7	16	-3	.6/18
2	BBI-P97517	70	M	P	7	16	-3	.6/18
1	BBI-P100527	78	M	P	7	28	0	PL+PR Imaccurate
2	BBI-P100527	78	M	P	7	24	0	20/80p
1	BBI-P104159	72	M	P		16	2	20/20
2	BBI-P104159	72	M	P		18	0	PL+PR Accurate
1	BBI-P123869	61	M	P	5	24	0	20/25
2	BBI-P123869	61	M	P	5	18	1	20/20
1	BBI-N21951	71	M	P		12	0	HM+
2	BBI-N21951	71	M	P		4	1.75	20/30p
1	BBI-P127426	68	F	P	8	23	0.5	20/25
[truncated: 4,286 more rows]
